# Supplementary material for: Economic evaluation of community acquired pneumonia management strategies: A systematic review of literature
Source: PLoS One. 2019 Oct 24;14(10):e0224170. doi: 10.1371/journal.pone.0224170 (PMC6812874; doi:10.1371/journal.pone.0224170)
Supplement: S2 File — (XLSX) [file pone.0224170.s002.xlsx]

## Sheet: Duplication_EBScohost
u	2	"Is it cost-effective to use procalcitonin to predict outcome in community-acquired pneumonia in the ED?" Response to the authors.
u	6	A pharmacoeconomic study of in-hospital treatment against community-acquired pneumonia.
u	7	A procalcitonin-guided algorithm for pneumonia may reduce antibiotic use and treatment duration.
	8	A procalcitonin-guided algorithm for pneumonia may reduce antibiotic use and treatment duration.
u	9	Administration of inhaled nitric oxide in newborns.
	10	Administration of inhaled nitric oxide in newborns.
u	11	Aerosol generation and delivery systems for pulmonary drug administration: theory and practice.
	12	Aerosol generation and delivery systems for pulmonary drug administration: theory and practice.
u	13	Analysis of the cost-effectiveness relationship in the empirical treatment in patients with infections of the lower respiratory tract acquired in the community.
	14	Analysis of the cost-effectiveness relationship in the empirical treatment in patients with infections of the lower respiratory tract acquired in the community.
u	15	Annual review of Archivos de Neumología in interventional pneumology, interstitial diseases and lung transplantation.
	16	Annual review of Archivos de Neumología in interventional pneumology, interstitial diseases and lung transplantation.
u	17	Antibacterial therapy in pulmonology.
	18	Antibacterial therapy in pulmonology.
u	19	Anti-pneumococcal vaccination in elderly persons.
	20	Anti-pneumococcal vaccination in elderly persons.
u	21	Aspiration pneumonia.
	22	Aspiration pneumonia.
u	23	Bacteriological assessment of infectious diseases using a real-time PCR method in Tenri Hospital--focusing on diagnosis for atypical pneumonia and hemorrhagic enterocolitis.
	24	Bacteriological assessment of infectious diseases using a real-time PCR method in Tenri Hospital--focusing on diagnosis for atypical pneumonia and hemorrhagic enterocolitis.
u	25	Can pleurisy be detected with ultrasound?.
	26	Can pleurisy be detected with ultrasound?.
u	27	Case report of a health care center patient.
	28	Case report of a health care center patient.
u	29	Characteristics of airway colonization in mechanically ventilated newborn infants.
	30	Characteristics of airway colonization in mechanically ventilated newborn infants.
u	31	Clinical and medicinal cost-effect assessment of effectiveness of empirical therapy of extra-hospital pneumonia in hospital setting.
	32	Clinical and medicinal cost-effect assessment of effectiveness of empirical therapy of extra-hospital pneumonia in hospital setting.
u	33	Clinical efficacy and cost/benefit ratio of current treatment of MRSA infections in intensive care units.
	34	Clinical efficacy and cost/benefit ratio of current treatment of MRSA infections in intensive care units.
u	35	Clinical efficacy of probiotics in complex treatment of called-up servicemen with community-acquired pneumonia.
	36	Clinical efficacy of probiotics in complex treatment of called-up servicemen with community-acquired pneumonia.
u	37	Community-acquired bronchopneumonias in the elderly. The cost-benefit ratio in some plans of antibiotic therapy.
	38	Community-acquired bronchopneumonias in the elderly. The cost-benefit ratio in some plans of antibiotic therapy.
u	39	Community-acquired pneumonia: considerations on ambulatory management.
	40	Community-acquired pneumonia: considerations on ambulatory management.
u	41	Community-acquired pneumonia: influence of the duration of intravenous antibiotic therapy on hospital stay and the cost-benefit ratio.
	42	Community-acquired pneumonia: influence of the duration of intravenous antibiotic therapy on hospital stay and the cost-benefit ratio.
u	43	Comparative study of the cost-/effectiveness relationship of initial therapy with imipenem/cilastatin in nosocomial pneumonia. Group study.
	44	Comparative study of the cost-/effectiveness relationship of initial therapy with imipenem/cilastatin in nosocomial pneumonia. Group study.
u	45	Comparative study of three selective methods for nosocomial pneumonia surveillance in non-critical adult patients.
	46	Comparative study of three selective methods for nosocomial pneumonia surveillance in non-critical adult patients.
u	47	Cost effectiveness of influenza vaccination in children under 2 years old and elderly in Colombia.
	48	Cost effectiveness of influenza vaccination in children under 2 years old and elderly in Colombia.
u	49	Cost effectiveness of pneumococcal vaccine (author's transl).
	50	Cost effectiveness of pneumococcal vaccine (author's transl).
u	51	Cost effectiveness of vaccination against pneumococcal bacteremia in the elderly: the results in Belgium.
	52	Cost effectiveness of vaccination against pneumococcal bacteremia in the elderly: the results in Belgium.
u	53	Cost-benefit analysis of vaccination against pneumococcal pneumonia.
	54	Cost-benefit analysis of vaccination against pneumococcal pneumonia.
u	55	Cost-effectiveness analysis of ambulatory treatment for adult patients with community-acquired pneumonia: according to Japanese Respiratory Society guidelines.
	56	Cost-effectiveness analysis of ambulatory treatment for adult patients with community-acquired pneumonia: according to Japanese Respiratory Society guidelines.
u	57	Cost-effectiveness analysis of ceftriaxone and cefotaxime in the treatment of community-acquired pneumonia.
	58	Cost-effectiveness analysis of ceftriaxone and cefotaxime in the treatment of community-acquired pneumonia.
u	59	Cost-effectiveness analysis of pneumococcal vaccination in Spain.
	60	Cost-effectiveness analysis of pneumococcal vaccination in Spain.
u	61	Cost-effectiveness of 23-valent antipneumococcical vaccination in Catalonia (Spain).
	62	Cost-effectiveness of 23-valent antipneumococcical vaccination in Catalonia (Spain).
u	63	Cost-effectiveness of chest x-rays in infants with clinically suspected viral bronchiolitis in Colombia.
	64	Cost-effectiveness of chest x-rays in infants with clinically suspected viral bronchiolitis in Colombia.
u	65	Cost-effectiveness of universal pneumococcal vaccination in Uruguay.
	66	Cost-effectiveness of universal pneumococcal vaccination in Uruguay.
u	67	Costs of illness and health-related quality of life for community-acquired pneumonia--a systematic review.
	68	Costs of illness and health-related quality of life for community-acquired pneumonia--a systematic review.
u	69	Current challenges on hospital hygiene.
	70	Current challenges on hospital hygiene.
u	71	Diagnostic strategies of pulmonary pneumocystis infection in patients with HIV infection. Decision analysis and medico-economic consequences.
	72	Diagnostic strategies of pulmonary pneumocystis infection in patients with HIV infection. Decision analysis and medico-economic consequences.
u	73	Did you find the right method? II. Rotation therapy ought to be financially possible.
	74	Did you find the right method? II. Rotation therapy ought to be financially possible.
u	75	Economic aspects in treatment of cystic fibrosis with chronic pulmonary pseudomonas infection. Ambulatory intravenous therapy in comparison with inpatient treatment.
	76	Economic aspects in treatment of cystic fibrosis with chronic pulmonary pseudomonas infection. Ambulatory intravenous therapy in comparison with inpatient treatment.
u	77	Economic evaluation of the demand of medical care for mental health in Mexico: schizophrenia and depression, 1996-2000.
	78	Economic evaluation of the demand of medical care for mental health in Mexico: schizophrenia and depression, 1996-2000.
u	79	Economic evaluations of pneumococcal vaccination. A critical analysis.
	80	Economic evaluations of pneumococcal vaccination. A critical analysis.
u	81	Effects of a closed endotracheal suction system on oxygen saturation, ventilator-associated pneumonia, and nursing efficacy.
	82	Effects of a closed endotracheal suction system on oxygen saturation, ventilator-associated pneumonia, and nursing efficacy.
u	83	Enteral nutrition: techniques and indications.
	84	Enteral nutrition: techniques and indications.
u	85	Estimation of economic costs for the care of patients with nosocomial pneumonia in a regional peruvian hospital, 2009-2011.
	86	Estimation of economic costs for the care of patients with nosocomial pneumonia in a regional peruvian hospital, 2009-2011.
u	87	Etiological diagnosis of pneumonia.
	88	Etiological diagnosis of pneumonia.
u	89	EzPAP® therapy of postoperative hypoxemia in the recovery room : experiences with the new compact system of end-expiratory positive airway pressure.
	90	EzPAP® therapy of postoperative hypoxemia in the recovery room : experiences with the new compact system of end-expiratory positive airway pressure.
u	91	Health economic analysis of smoking cessation prior to surgery--based on a randomised trial.
	92	Health economic analysis of smoking cessation prior to surgery--based on a randomised trial.
u	93	Help to children and adolescents with malnutrition or eating disorders. Percutaneous endoscopic gastrostomy with button: simple, safe and cost-effective.
	94	Help to children and adolescents with malnutrition or eating disorders. Percutaneous endoscopic gastrostomy with button: simple, safe and cost-effective.
u	95	HME filter versus patient-related replacement of tubes from the ventilation circuit for anaesthesia: a cost-benefit analysis.
	96	HME filter versus patient-related replacement of tubes from the ventilation circuit for anaesthesia: a cost-benefit analysis.
u	97	Home enteral nutrition: analysis of efficiency in a Health District.
	98	Home enteral nutrition: analysis of efficiency in a Health District.
u	99	Indirect, population effect of mass pneumococcal vaccinations (PCV7) on all-cause pneumonia incidence in Kielce, Poland.
	100	Indirect, population effect of mass pneumococcal vaccinations (PCV7) on all-cause pneumonia incidence in Kielce, Poland.
u	101	Infection surveillance in intensive care units. Preliminary results of a multicenter GiViTI study in 71 Italian ICUs.
	102	Infection surveillance in intensive care units. Preliminary results of a multicenter GiViTI study in 71 Italian ICUs.
u	103	Influenza and pneumococcal immunization in cardiovascular prevention.
	104	Influenza and pneumococcal immunization in cardiovascular prevention.
u	105	Lung and pleural ultrasound.
	106	Lung and pleural ultrasound.
u	107	Medico-economic effectiveness of repeated health-resort and climatic treatment of chronic pneumonia.
	108	Medico-economic effectiveness of repeated health-resort and climatic treatment of chronic pneumonia.
u	109	Methodology in non-invasive ventilation.
	110	Methodology in non-invasive ventilation.
u	111	Mortality by cause. The trends demand changes in the health system.
	112	Mortality by cause. The trends demand changes in the health system.
u	113	Noninvasive ventilation in the acute care hospital--a cost factor?.
	114	Noninvasive ventilation in the acute care hospital--a cost factor?.
u	115	Objectives for antibiotic therapy in acute exacerbations of chronic bronchitis.
	116	Objectives for antibiotic therapy in acute exacerbations of chronic bronchitis.
u	117	Office emergencies--hospital emergencies.
	118	Office emergencies--hospital emergencies.
u	119	Opportunistic screening for genital infections with Chlamydia trachomatis in sexually active population of Amsterdam. II. Cost-effectiveness analysis of screening women.
	120	Opportunistic screening for genital infections with Chlamydia trachomatis in sexually active population of Amsterdam. II. Cost-effectiveness analysis of screening women.
u	121	Optimization of mobilization regimes of blood hemopoietic stem cells in patients with multiple myeloma.
	122	Optimization of mobilization regimes of blood hemopoietic stem cells in patients with multiple myeloma.
u	123	Optimizing antibiotics policy in the Netherlands. VI. SWAB advice: no selective decontamination of intensive care patients on mechanical ventilation.
	124	Optimizing antibiotics policy in the Netherlands. VI. SWAB advice: no selective decontamination of intensive care patients on mechanical ventilation.
u	125	Outpatient parenteral antimicrobial therapy (OPAT) in bone and joint infections.
	126	Outpatient parenteral antimicrobial therapy (OPAT) in bone and joint infections.
u	127	Percutaneous endoscopic tracheostomy.
	128	Percutaneous endoscopic tracheostomy.
u	129	PET/CT in lung cancer.
	130	PET/CT in lung cancer.
u	131	Pharmacoeconomic analysis of community-acquired pneumonia treatment with telithromycin or clarithromycin.
	132	Pharmacoeconomic analysis of community-acquired pneumonia treatment with telithromycin or clarithromycin.
u	133	Pharmacoeconomic efficiency of sparfloxacin use in empiric therapy of community-acquired pneumonia.
	134	Pharmacoeconomic efficiency of sparfloxacin use in empiric therapy of community-acquired pneumonia.
u	135	Pharmaco-economic evaluation of antibiotic therapy in a ward for infections diseases
	136	Pharmaco-economic evaluation of antibiotic therapy in a ward for infections diseases
u	137	Pharmacoeconomic evaluation of oseltamivir as prophylaxis against influenza infection.
	138	Pharmacoeconomic evaluation of oseltamivir as prophylaxis against influenza infection.
u	139	Pharmacoeconomic profile of antibiotics used in the treatment of lower respiratory tract infections in geriatric patients.
	140	Pharmacoeconomic profile of antibiotics used in the treatment of lower respiratory tract infections in geriatric patients.
u	141	Pneumococcal vaccination in adults.
	142	Pneumococcal vaccination in adults.
u	143	Pneumococcal vaccine for pneumonia mostly unnecessary.
	144	Pneumococcal vaccine for pneumonia mostly unnecessary.
u	145	Pneumococcal vaccine for the elderly--ineffective but cost-efficient?.
	146	Pneumococcal vaccine for the elderly--ineffective but cost-efficient?.
u	147	pp65 antigenemia in evaluation of cytomegalovirus infection after kidney transplantation.
	148	pp65 antigenemia in evaluation of cytomegalovirus infection after kidney transplantation.
u	149	Preliminary study of pneumocystis carinii pneumonia diagnosed by induced expectoration in HIV positive patients in Dakar.
	150	Preliminary study of pneumocystis carinii pneumonia diagnosed by induced expectoration in HIV positive patients in Dakar.
u	151	Prevention of nosocomial pneumonia in patients treated with invasive ventilation.
	152	Prevention of nosocomial pneumonia in patients treated with invasive ventilation.
u	153	Primarily study on clinical quality analysis and therapeutic economics.
	154	Primarily study on clinical quality analysis and therapeutic economics.
u	155	Pulmonary aspiration puncture in the etiological diagnosis of pneumonias.
	156	Pulmonary aspiration puncture in the etiological diagnosis of pneumonias.
u	157	Rapid detection of Mycoplasma pneumoniae-specific IgM.
	158	Rapid detection of Mycoplasma pneumoniae-specific IgM.
u	159	Rational means of the determination of costs and etiological diagnosis of community-acquired pneumonia.
	160	Rational means of the determination of costs and etiological diagnosis of community-acquired pneumonia.
u	161	Respiratory filters and pneumonia: many unresolved questions.
	162	Respiratory filters and pneumonia: many unresolved questions.
u	163	Screening for asymptomatic Chlamydia trachomatis infection in pregnancy; cost-effectiveness favorable at a minimum prevalence rate of 3% or more.
	164	Screening for asymptomatic Chlamydia trachomatis infection in pregnancy; cost-effectiveness favorable at a minimum prevalence rate of 3% or more.
u	165	Serologic early diagnosis of pneumonia caused by Mycoplasma pneumoniae.
	166	Serologic early diagnosis of pneumonia caused by Mycoplasma pneumoniae.
u	167	Short course antibiotherapies in community-acquired pneumonia.
	168	Short course antibiotherapies in community-acquired pneumonia.
u	169	Survival in intensive care of patients with chronic obstructive bronchopneumopathy and acute respiratory failure undergoing mechanical ventilation. Retrospective study.
	170	Survival in intensive care of patients with chronic obstructive bronchopneumopathy and acute respiratory failure undergoing mechanical ventilation. Retrospective study.
u	171	The cost-effectiveness of Haemophilus influenzae type b vaccine for children under 2 years of age in Colombia.
	172	The cost-effectiveness of Haemophilus influenzae type b vaccine for children under 2 years of age in Colombia.
u	173	The cost-effectiveness of installing natural gas as a sanitary alternative for rural communities on the Colombian Caribbean coast burning biomass fuels.
	174	The cost-effectiveness of installing natural gas as a sanitary alternative for rural communities on the Colombian Caribbean coast burning biomass fuels.
u	175	The cost-effectiveness of pneumococcal vaccination in Catalonia.
	176	The cost-effectiveness of pneumococcal vaccination in Catalonia.
u	177	The elderly should be vaccinated against pneumococci.
	178	The elderly should be vaccinated against pneumococci.
u	179	The prevention of pneumonia associated with mechanical ventilation. The cost-benefit assessment of current strategies.
	180	The prevention of pneumonia associated with mechanical ventilation. The cost-benefit assessment of current strategies.
u	181	Ultrasound-guided transthoracic puncture.
	182	Ultrasound-guided transthoracic puncture.
u	183	Update. Consensus on ventilator associated pneumonia. Second Part: Prophylaxis.
	184	Update. Consensus on ventilator associated pneumonia. Second Part: Prophylaxis.
u	185	Vaccination of the elderly against pneumococcal disease is cost-efficient. Mass vaccination of all aged 65 and over is recommended.
	186	Vaccination of the elderly against pneumococcal disease is cost-efficient. Mass vaccination of all aged 65 and over is recommended.
u	187	Vaccinations in respiratory medicine.
	188	Vaccinations in respiratory medicine.
u	189	Value of aspiration of tracheal secretions and bronchoalveolar lavage in diagnosis of nosocomial pneumonia in ventilated patients.
	190	Value of aspiration of tracheal secretions and bronchoalveolar lavage in diagnosis of nosocomial pneumonia in ventilated patients.
u	191	Ventilator-associated pneumonia; controversies with respect to diagnosis, pathogenesis, therapy and prevention.
	192	Ventilator-associated pneumonia; controversies with respect to diagnosis, pathogenesis, therapy and prevention.
u	193	What's new in clinical dermatology?
	194	What's new in clinical dermatology?
u	195	1,3-propanediol production from glucose by mixed-culture fermentation of Zygosacharomyces rouxii and Klebsiella pneumonia.
u	196	13-Valent Pneumococcal Conjugate Vaccine: A Review of Its Use in Adults.
u	197	16th Annual congress European Society of Intensive Care Medicine (ESICM), Amsterdam, The Netherlands. October 5-8, 2003.
u	198	1989 Sexually transmitted diseases treatment guidelines (continued).
u	199	2.5% Mafenide Acetate: A Cost-Effective Alternative to the 5% Solution for Burn Wounds.
	200	2.5% Mafenide Acetate: A Cost-Effective Alternative to the 5% Solution for Burn Wounds.
u	201	A Bayesian multinomial model to analyse spatial patterns of childhood co-morbidity in Malawi.
	202	A Bayesian multinomial model to analyse spatial patterns of childhood co-morbidity in Malawi.
u	203	A clinical and economic study of community-acquired pneumonia between single versus combination therapy.
	204	A clinical and economic study of community-acquired pneumonia between single versus combination therapy.
u	205	A comparison of bronchoscopic vs blind protected specimen brush sampling in patients with suspected ventilator-associated pneumonia.
	206	A comparison of bronchoscopic vs blind protected specimen brush sampling in patients with suspected ventilator-associated pneumonia.
u	207	A comparison of laparoscopic and traditional open splenectomy in childhood.
	208	A comparison of laparoscopic and traditional open splenectomy in childhood.
u	209	A comparison of omeprazole and ranitidine for prophylaxis against aspiration pneumonitis in emergency caesarean section.
	210	A comparison of omeprazole and ranitidine for prophylaxis against aspiration pneumonitis in emergency caesarean section.
u	211	A contemporary cost analysis of postoperative morbidity after coronary artery bypass grafting with and without concomitant aortic valve replacement to improve patient quality and cost-effective care.
	212	A contemporary cost analysis of postoperative morbidity after coronary artery bypass grafting with and without concomitant aortic valve replacement to improve patient quality and cost-effective care.
	213	A contemporary cost analysis of postoperative morbidity after coronary artery bypass grafting with and without concomitant aortic valve replacement to improve patient quality and cost-effective care.
u	214	A cost comparison of introducing and delivering pneumococcal, rotavirus and human papillomavirus vaccines in Rwanda.
u	215	A cost effectiveness analysis of omitting radiography in diagnosis of acute bronchiolitis.
	216	A cost effectiveness analysis of omitting radiography in diagnosis of acute bronchiolitis.
u	217	A Cost-Benefit Analysis of Early Childhood Hygiene Interventions in Uzbekistan
u	218	A cost-benefit analysis of immunization for pneumococcal pneumonia.
	219	A cost-benefit analysis of immunization for pneumococcal pneumonia.
u	220	A cost-benefit analysis of intensive therapy.
	221	A cost-benefit analysis of intensive therapy.
u	222	A cost-effectiveness analysis of antibiotic therapy in macrolide-resistant community-acquired pneumonia.
	223	A cost-effectiveness analysis of antibiotic therapy in macrolide-resistant community-acquired pneumonia.
u	224	A cost-effectiveness analysis of antimicrobial treatment of community-acquired pneumonia taking into account resistance in Belgium.
	225	A cost-effectiveness analysis of antimicrobial treatment of community-acquired pneumonia taking into account resistance in Belgium.
u	226	A cost-effectiveness analysis of antimicrobial treatment of community-acquired pneumonia taking into account resistance in Belgium.
u	227	A Cost-Effectiveness Analysis of Linezolid Versus Vancomycin for Ventilator-Associated Pneumonia Patients in Costa Rica.
u	228	A Cost-Effectiveness Analysis Of Linezolid Versus Vancomycin For Ventilator-Associated Pneumonia Patients In Honduras.
u	229	A Cost-Effectiveness Analysis of Obtaining Blood Cultures in Children Hospitalized for Community-Acquired Pneumonia.
	230	A Cost-Effectiveness Analysis of Obtaining Blood Cultures in Children Hospitalized for Community-Acquired Pneumonia.
	231	A cost-effectiveness analysis of obtaining blood cultures in children hospitalized for community-acquired pneumonia.
u	232	A cost-effectiveness analysis of pneumococcal vaccination in street-involved, HIV-infected patients.
	233	A cost-effectiveness analysis of pneumococcal vaccination in street-involved, HIV-infected patients.
u	234	A cost-effectiveness analysis of reducing ventilator-associated pneumonia at a Danish ICU with ventilator bundle.
	235	A cost-effectiveness analysis of reducing ventilator-associated pneumonia at a Danish ICU with ventilator bundle.
u	236	A cost-effectiveness analysis of revaccination and catch-up strategies with the 23-valent pneumococcal polysaccharide vaccine (PPV23) in older adults in Japan.
	237	A cost-effectiveness analysis of revaccination and catch-up strategies with the 23-valent pneumococcal polysaccharide vaccine (PPV23) in older adults in Japan.
u	238	A cost-effectiveness analysis of screening methods for dysphagia after stroke.
	239	A cost-effectiveness analysis of screening methods for dysphagia after stroke.
u	240	A Cost-Effectiveness Analysis of the 10-Valent Pneumococcal Non-Typeable Haemophilus influenzae Protein D Conjugate Vaccine (PHiD-CV) Compared to the 13-Valent Pneumococcal Conjugate Vaccine (PCV13) for Universal Mass Vaccination Implementation in New Zealand.
	241	A Cost-Effectiveness Analysis of the 10-Valent Pneumococcal Non-Typeable Haemophilus influenzae Protein D Conjugate Vaccine (PHiD-CV) Compared to the 13-Valent Pneumococcal Conjugate Vaccine (PCV13) for Universal Mass Vaccination Implementation in New Zealand.
u	242	A cost-effectiveness analysis of using TheraBite in a preventive exercise program for patients with advanced head and neck cancer treated with concomitant chemo-radiotherapy.
	243	A cost-effectiveness analysis of using TheraBite in a preventive exercise program for patients with advanced head and neck cancer treated with concomitant chemo-radiotherapy.
	244	A cost-effectiveness analysis of using TheraBite in a preventive exercise program for patients with advanced head and neck cancer treated with concomitant chemo-radiotherapy.
u	245	A cost-minimisation analysis comparing different antibiotic regimens used in treating all-cause bacterial pneumonia in Hong Kong.
	246	A cost-minimisation analysis comparing different antibiotic regimens used in treating all-cause bacterial pneumonia in Hong Kong.
u	247	A cost-minimisation analysis comparing moxifloxacin with levofloxacin plus ceftriaxone for the treatment of patients with community-acquired pneumonia in Germany: results from the MOTIV trial.
	248	A cost-minimisation analysis comparing moxifloxacin with levofloxacin plus ceftriaxone for the treatment of patients with community-acquired pneumonia in Germany: results from the MOTIV trial.
	249	A cost-minimisation analysis comparing moxifloxacin with levofloxacin plus ceftriaxone for the treatment of patients with community-acquired pneumonia in Germany: results from the MOTIV trial.
u	250	A cost-minimization analysis comparing azithromycin-based and levofloxacin-based protocols for the treatment of patients hospitalized with community-acquired pneumonia: results from the CAP-IN trial.
	251	A cost-minimization analysis comparing azithromycin-based and levofloxacin-based protocols for the treatment of patients hospitalized with community-acquired pneumonia: results from the CAP-IN trial.
	252	A Cost-Minimization Analysis Comparing Azithromycin-Based and Levofloxacin-Based Protocols for the Treatment of Patients Hospitalized With Community-Acquired Pneumonia: Results From the CAP-IN Trial.
u	253	A critical assessment of published guidelines and other decision-support systems for the antibiotic treatment of community-acquired respiratory tract infections.
	254	A critical assessment of published guidelines and other decision-support systems for the antibiotic treatment of community-acquired respiratory tract infections.
u	255	A decade of investment in infection prevention: a cost-effectiveness analysis.
	256	A decade of investment in infection prevention: a cost-effectiveness analysis.
	257	A decade of investment in infection prevention: a cost-effectiveness analysis.
u	258	A factorial-design cluster randomised controlled trial investigating the cost-effectiveness of a nutrition supplement and an exercise programme on pneumonia incidence, walking capacity and body mass index in older people living in Santiago, Chile: the CENEX study protocol.
	259	A factorial-design cluster randomised controlled trial investigating the cost-effectiveness of a nutrition supplement and an exercise programme on pneumonia incidence, walking capacity and body mass index in older people living in Santiago, Chile: the CENEX study protocol.
	260	A factorial-design cluster randomised controlled trial investigating the cost-effectiveness of a nutrition supplement and an exercise programme on pneumonia incidence, walking capacity and body mass index in older people living in Santiago, Chile: the CENEX study protocol.
u	261	A green and facile approach for the synthesis of silver nanoparticles using aqueous extract of Ailanthus excelsa leaves, evaluation of its antibacterial and anticancer efficacy.
u	262	A health intervention or a kitchen appliance? Household costs and benefits of a cleaner burning biomass-fuelled cookstove in Malawi.
u	263	A mixed methods protocol to evaluate the effect and cost-effectiveness of an Integrated electronic Diagnosis Approach (IeDA) for the management of childhood illnesses at primary health facilities in Burkina Faso.
	264	A mixed methods protocol to evaluate the effect and cost-effectiveness of an Integrated electronic Diagnosis Approach (IeDA) for the management of childhood illnesses at primary health facilities in Burkina Faso.
	265	A mixed methods protocol to evaluate the effect and cost-effectiveness of an Integrated electronic Diagnosis Approach (IeDA) for the management of childhood illnesses at primary health facilities in Burkina Faso.
u	266	A model-based cost-effectiveness analysis of Patient Blood Management.
	267	A model-based cost-effectiveness analysis of Patient Blood Management.
u	268	A multicenter, open comparative study of parenteral cefotaxime and ceftriaxone in the treatment of nosocomial lower respiratory tract infections.
	269	A multicenter, open comparative study of parenteral cefotaxime and ceftriaxone in the treatment of nosocomial lower respiratory tract infections.
u	270	A multicenter, randomized, double-blind comparison of different doses of intravenous immunoglobulin for prevention of graft-versus-host disease and infection after allogeneic bone marrow transplantation.
	271	A multicenter, randomized, double-blind comparison of different doses of intravenous immunoglobulin for prevention of graft-versus-host disease and infection after allogeneic bone marrow transplantation.
u	272	A multidisciplinary QA program for enteral nutrition in high-risk patients.
	273	A multidisciplinary QA program for enteral nutrition in high-risk patients.
u	274	A nested case-control study of influenza vaccination was a cost-effective alternative to a full cohort analysis.
	275	A nested case-control study of influenza vaccination was a cost-effective alternative to a full cohort analysis.
	276	A nested case-control study of influenza vaccination was a cost-effective alternative to a full cohort analysis
u	277	A new cost-effective, selective and differential medium for the isolation of Cronobacter spp.
	278	A new cost-effective, selective and differential medium for the isolation of Cronobacter spp.
u	279	A pharmacoeconomic evaluation of 7-valent pneumococcal conjugate vaccine in Canada.
	280	A pharmacoeconomic evaluation of 7-valent pneumococcal conjugate vaccine in Canada.
	281	A pharmacoeconomic evaluation of 7-valent pneumococcal conjugate vaccine in Canada.
u	282	A pharmacoeconomic evaluation of seven-valent pneumococcal conjugate vaccine in Spain.
	283	A pharmacoeconomic evaluation of seven-valent pneumococcal conjugate vaccine in Spain.
	284	A Pharmacoeconomic Evaluation of Seven-Valent Pneumococcal Conjugate Vaccine in Spain.
u	285	A pilot single-institution predictive model to guide rib fracture management in elderly patients.
	286	A pilot single-institution predictive model to guide rib fracture management in elderly patients.
u	287	A prospective randomized study of inpatient IV antibiotics for community-acquired pneumonia. The optimal duration of therapy.
	288	A prospective randomized study of inpatient iv. antibiotics for community-acquired pneumonia. The optimal duration of therapy.
	289	A prospective randomized study of inpatient iv. antibiotics for community-acquired pneumonia. The optimal duration of therapy.
u	290	A prospective, randomized comparison of an in-line heat moisture exchange filter and heated wire humidifiers: rates of ventilator-associated early-onset (community-acquired) or late-onset (hospital-acquired) pneumonia and incidence of endotracheal tube occlusion.
	291	A prospective, randomized comparison of an in-line heat moisture exchange filter and heated wire humidifiers: rates of ventilator-associated early-onset (community-acquired) or late-onset (hospital-acquired) pneumonia and incidence of endotracheal tube occlusion.
u	292	A prospective, randomized, double-blind study of trimethoprim-sulfamethoxazole for prophylaxis of infection in renal transplantation: clinical efficacy, absorption of trimethoprim-sulfamethoxazole, effects on the microflora, and the cost-benefit of prophylaxis.
	293	A prospective, randomized, double-blind study of trimethoprim-sulfamethoxazole for prophylaxis of infection in renal transplantation: clinical efficacy, absorption of trimethoprim-sulfamethoxazole, effects on the microflora, and the cost-benefit of prophylaxis.
u	294	A qualitative and quantitative evaluation of the Advancing Quality pay-for-performance programme in the NHS North West
	295	A qualitative and quantitative evaluation of the Advancing Quality pay-for-performance programme in the NHS North West
u	296	A quality-improvement project use of a computerized medical database and reminder letters to increase preventive care use in kaiser permanente patients.
	297	A quality-improvement project use of a computerized medical database and reminder letters to increase preventive care use in kaiser permanente patients.
u	298	A randomised controlled trial of prehospital intravenous fluid replacement therapy in serious trauma.
	299	A randomised controlled trial of prehospital intravenous fluid replacement therapy in serious trauma.
u	300	A randomised, multicentre study of ceftriaxone versus standard therapy in the treatment of lower respiratory tract infections.
u	301	A randomized clinical trial comparing an extended-use hygroscopic condenser humidifier with heated-water humidification in mechanically ventilated patients.
	302	A randomized clinical trial comparing an extended-use hygroscopic condenser humidifier with heated-water humidification in mechanically ventilated patients.
u	303	A randomized controlled trial of hospital versus home based therapy with oral amoxicillin for severe pneumonia in children aged 3 - 59 months: The IndiaCLEN Severe Pneumonia Oral Therapy (ISPOT) Study.
	304	A randomized controlled trial of hospital versus home based therapy with oral amoxicillin for severe pneumonia in children aged 3 - 59 months: The IndiaCLEN Severe Pneumonia Oral Therapy (ISPOT) Study.
	305	A randomized controlled trial of hospital versus home based therapy with oral amoxicillin for severe pneumonia in children aged 3-59 months: the IndiaCLEN Severe Pneumonia Oral Therapy (ISPOT) Study.
u	306	A rapid, low-cost, and microfluidic chip-based system for parallel identification of multiple pathogens related to clinical pneumonia.
	307	A rapid, low-cost, and microfluidic chip-based system for parallel identification of multiple pathogens related to clinical pneumonia.
u	308	A real-time microfluidic multiplex electrochemical loop-mediated isothermal amplification chip for differentiating bacteria.
	309	A real-time microfluidic multiplex electrochemical loop-mediated isothermal amplification chip for differentiating bacteria.
u	310	A review of economic evaluations of 13-valent pneumococcal conjugate vaccine (PCV13) in adults and the elderly.
	311	A review of economic evaluations of 13-valent pneumococcal conjugate vaccine (PCV13) in adults and the elderly.
u	312	A short stay or 23-hour ward in a general and academic children's hospital: are they effective?
	313	A short stay or 23-hour ward in a general and academic children's hospital: are they effective?
u	314	A simple intervention to improve hospital antibiotic prescribing.
	315	A simple intervention to improve hospital antibiotic prescribing.
u	316	A simplified technique for laparoscopic jejunostomy and gastrostomy tube placement.
	317	A simplified technique for laparoscopic jejunostomy and gastrostomy tube placement.
u	318	A single tube modified allele-specific-PCR for rapid detection of erythromycin-resistant Mycoplasma pneumoniae in Beijing.
	319	A single tube modified allele-specific-PCR for rapid detection of erythromycin-resistant Mycoplasma pneumoniae in Beijing.
u	320	A social explanation for the rise and fall of global health issues.
	321	A social explanation for the rise and fall of global health issues.
	322	A social explanation for the rise and fall of global health issues.
u	323	A stochastic partial-budget analysis of an experimental Pasteurella haemolytica feedlot vaccine trial.
	324	A stochastic partial-budget analysis of an experimental Pasteurella haemolytica feedlot vaccine trial.
u	325	A successful diagnostic case of Pneumocystis pneumonia by the loop-mediated isothermal amplification method in a patient with dermatomyositis.
	326	A successful diagnostic case of Pneumocystis pneumonia by the loop-mediated isothermal amplification method in a patient with dermatomyositis.
	327	A successful diagnostic case of Pneumocystis pneumonia by the loop-mediated isothermal amplification method in a patient with dermatomyositis.
u	328	A targeted infection prevention intervention in nursing home residents with indwelling devices: a randomized clinical trial.
u	329	Abstracts of the Tenth Conference of the Federation of Infection Societies, 2003.
u	330	Accelerated failure time model for case-cohort design with longitudinal covariates subject to measurement error and detection limits.
	331	Accelerated failure time model for case-cohort design with longitudinal covariates subject to measurement error and detection limits.
u	332	Achalasia: a review of clinical diagnosis, epidemiology, treatment and outcomes.
	333	Achalasia: a review of clinical diagnosis, epidemiology, treatment and outcomes.
u	334	Achieving child survival goals: potential contribution of community health workers.
u	335	Achieving the millennium development goals for health: cost effectiveness analysis of strategies for child health in developing countries.
u	336	ACIP recommends pneumococcal polysaccharide vaccine for all adults age ≥65.
u	337	Acute respiratory infection and pneumonia in India: a systematic review of literature for advocacy and action: UNICEF-PHFI Series on Newborn and Child Health, India.
u	338	Adherence to guidelines for community-acquired pneumonia: does it decrease cost of care?
	339	Adherence to guidelines for community-acquired pneumonia: does it decrease cost of care?
u	340	Administrative data versus corrected administrative data.
	341	Administrative data versus corrected administrative data.
u	342	Adult immunization with 13-valent pneumococcal vaccine in Campania region, South Italy: an economic evaluation.
	343	Adult immunization with 13-valent pneumococcal vaccine in Campania region, South Italy: an economic evaluation.
u	344	Adult influenza vaccination guideline. SAMA-SA Pulmonology Society Working Group.
	345	Adult influenza vaccination guideline. SAMA-SA Pulmonology Society Working Group.
u	346	Adult influenza vaccination guideline.
u	347	Adult pneumococcal vaccination guideline. SAMA-SA Pulmonology Society Working Group.
	348	Adult pneumococcal vaccination guideline. SAMA-SA Pulmonology Society Working Group.
u	349	Adult pneumococcal vaccination guideline.
u	350	Adult pneumococcal vaccination: advances, impact, and unmet needs.
	351	Adult pneumococcal vaccination: advances, impact, and unmet needs.
	352	Adult pneumococcal vaccination: advances, impact, and unmet needs.
u	353	Advances in pneumococcal vaccines: what are the advantages for the elderly?
	354	Advances in pneumococcal vaccines: what are the advantages for the elderly?
u	355	Aerosolized amikacin in the treatment of Pseudomonas pneumonia in the nursing home setting.
	356	Aerosolized amikacin in the treatment of Pseudomonas pneumonia in the nursing home setting.
u	357	Aerosolized pentamidine for prevention of Pneumocystis pneumonia after allogeneic marrow transplantation.
	358	Aerosolized pentamidine for prevention of Pneumocystis pneumonia after allogeneic marrow transplantation.
u	359	Aetiology of pulmonary symptoms in HIV-infected smear negative recurrent PTB suspects in Kampala, Uganda: a cross-sectional study.
u	360	Affordable solar thermal water heating solution for rural Dominican Republic.
u	361	Aging lung and possible animal models.
	362	Aging lung and possible animal models.
u	363	AIDS: the disease, the demographics, the devastation.
	364	AIDS: the disease, the demographics, the devastation.
u	365	All great truths are iconoclastic: selective decontamination of the digestive tract moves from heresy to level 1 truth.
	366	All great truths are iconoclastic: selective decontamination of the digestive tract moves from heresy to level 1 truth.
	367	All great truths are iconoclastic: selective decontamination of the digestive tract moves from heresy to level 1 truth.
	368	All great truths are iconoclastic: selective decontamination of the digestive tract moves from heresy to level 1 truth.
u	369	Allocating health resources ethically: new roles for administrators and clinicians.
	370	Allocating health resources ethically: new roles for administrators and clinicians.
u	371	Amoxicillin for acute lower respiratory tract infection in primary care: subgroup analysis of potential high-risk groups.
	372	Amoxicillin for acute lower respiratory tract infection in primary care: subgroup analysis of potential high-risk groups.
u	373	An alkalinizing oral rehydration solution containing lecithin-coated citrus fiber is superior to a nonalkalinizing solution in treating 360 calves with naturally acquired diarrhea.
	374	An alkalinizing oral rehydration solution containing lecithin-coated citrus fiber is superior to a nonalkalinizing solution in treating 360 calves with naturally acquired diarrhea.
u	375	An Analysis of 72% Chromated Glycerin Used for Sclerotherapy: Sterility, Potency, and Cost After Extended Shelf Life.
u	376	An Assessment of an Outpatient Antimicrobial Therapy Program in a Rural Medical Center : A Retrospective Chart Review.
	377	An Assessment of an Outpatient Antimicrobial Therapy Program in a Rural Medical Center : A Retrospective Chart Review.
u	378	An assessment of the value of Haemophilus influenzae type b conjugate vaccine in Asia.
	379	An assessment of the value of Haemophilus influenzae type b conjugate vaccine in Asia.
u	380	An economic analysis of a pneumococcal vaccine programme in people aged over 64 years in a developed country setting.
	381	An economic analysis of a pneumococcal vaccine programme in people aged over 64 years in a developed country setting.
	382	An economic analysis of a pneumococcal vaccine programme in people aged over 64 years in a developed country setting.
u	383	An economic evaluation of levofloxacin versus cefuroxime axetil in the outpatient treatment of adults with community-acquired pneumonia.
	384	An economic evaluation of levofloxacin versus cefuroxime axetil in the outpatient treatment of adults with community-acquired pneumonia.
u	385	An economic evaluation of sequential i.v./po moxifloxacin therapy compared to i.v./po co-amoxiclav with or without clarithromycin in the treatment of community-acquired pneumonia.
	386	An economic evaluation of sequential i.v./po moxifloxacin therapy compared to i.v./po co-amoxiclav with or without clarithromycin in the treatment of community-acquired pneumonia.
	387	An economic evaluation of sequential IV/po moxifloxacin therapy compared to IV/po co-amoxiclav with or without clarithromycin in the treatment of community-acquired pneumonia.
u	388	An Economic Evaluation of Sequential IV/po Moxifloxacin Therapy Compared to IV/po Co-amoxiclav With or Without Community-Acquired Pneumonia.
u	389	An Economic Evaluation of the Impact, Cost, and Medicare Policy Implications of Chronic Nonhealing Wounds.
	390	An Economic Evaluation of the Impact, Cost, and Medicare Policy Implications of Chronic Nonhealing Wounds.
	391	An Economic Evaluation of the Impact, Cost, and Medicare Policy Implications of Chronic Nonhealing Wounds.
u	392	An economic model to compare linezolid and vancomycin for the treatment of confirmed methicillin-resistant Staphylococcus aureus nosocomial pneumonia in Germany.
	393	An economic model to compare linezolid and vancomycin for the treatment of confirmed methicillin-resistant Staphylococcus aureus nosocomial pneumonia in Germany.
u	394	An emergency department-based randomized trial of nonbronchoscopic bronchoalveolar lavage for early pathogen identification in severe community-acquired pneumonia.
	395	An emergency department-based randomized trial of nonbronchoscopic bronchoalveolar lavage for early pathogen identification in severe community-acquired pneumonia.
u	396	An evaluation of emerging vaccines for childhood pneumococcal pneumonia.
	397	An evaluation of emerging vaccines for childhood pneumococcal pneumonia.
u	398	An experience of oral acyclovir in treating children with varicella infection.
u	399	An integrated decision support system for diagnosing and managing patients with community-acquired pneumonia.
	400	An integrated decision support system for diagnosing and managing patients with community-acquired pneumonia.
u	401	An Outline of a Social Theory on Issue Ascendance in Global Health.
u	402	Analysis of charges associated with diagnosis of nosocomial pneumonia: can routine bronchoscopy be justified?
	403	Analysis of charges associated with diagnosis of nosocomial pneumonia: can routine bronchoscopy be justified?
u	404	Another perspective on SUPPORT.
	405	Another perspective on SUPPORT.
u	406	Antibiothérapie parentérale ambulatoire (APA), par voie intraveineuse dans les infections ostéoarticulaires
u	407	Antibiotic management of pneumococcal infections in an era of increased resistance.
u	408	Antibiotic prophylaxis in elective thoracic surgery: cefuroxime versus cefepime.
	409	Antibiotic prophylaxis in elective thoracic surgery: cefuroxime versus cefepime.
u	410	Antibiotic Susceptibility Pattern of ESβL Producing Klebsiella pneumoniae Isolated from Urine Samples of Pregnant Women in Karnataka.
	411	Antibiotic Susceptibility Pattern of ESβL Producing Klebsiella pneumoniae Isolated from Urine Samples of Pregnant Women in Karnataka.
	412	Antibiotic Susceptibility Pattern of ESβL Producing Klebsiella pneumoniae Isolated from Urine Samples of Pregnant Women in Karnataka.
u	413	Antibiotic therapy of community respiratory tract infections: strategies for optimal outcomes and minimized resistance emergence.
u	414	Antibiotic-resistant bacterial sepsis in Papua New Guinea.
	415	Antibiotic-resistant bacterial sepsis in Papua New Guinea.
u	416	Antimicrobial prophylaxis with ceftriaxone in laparoscopic cholecystectomy: a 7-year clinical experience involving 3,603 patients.
	417	Antimicrobial prophylaxis with ceftriaxone in laparoscopic cholecystectomy: a 7-year clinical experience involving 3,603 patients.
u	418	Antimicrobial resistance in major pathogens of hospital-acquired pneumonia in Asian countries.
	419	Antimicrobial resistance in major pathogens of hospital-acquired pneumonia in Asian countries.
	420	Antimicrobial resistance in major pathogens of hospital-acquired pneumonia in Asian countries.
u	421	Antimicrobial stewardship in long term care facilities: what is effective?
	422	Antimicrobial stewardship in long term care facilities: what is effective?
u	423	Antimicrobial Therapy for Legionnaire's Disease: Antibiotic Stewardship Implications.
	424	Antimicrobial Therapy for Legionnaire's Disease: Antibiotic Stewardship Implications.
u	425	Antimicrobial therapy of community-acquired pneumonia. New antibiotics, abreviated course treatment, cost-benefit analysis.
u	426	Anti-pneumococcal vaccination in the elderly.
u	427	Antiviral agents for treating influenza.
	428	Antiviral agents for treating influenza.
u	429	Applying Adult Ventilator-associated Pneumonia Bundle Evidence to the Ventilated Neonate.
	430	Applying Adult Ventilator-associated Pneumonia Bundle Evidence to the Ventilated Neonate.
u	431	Approaches to drug therapy, formulary, and pathway management in a large community hospital.
	432	Approaches to drug therapy, formulary, and pathway management in a large community hospital.
u	433	Appropriate use of antibiotics in hospitals: investigating clinical practices in management of community-acquired pneumonia.
u	434	Aquacel Ag with Vaseline gauze in the management of toxic epidermal necrolysis (TEN).
	435	Aquacel Ag with Vaseline gauze in the management of toxic epidermal necrolysis (TEN).
	436	Aquacel® Ag with Vaseline gauze in the management of toxic epidermal necrolysis (TEN)
u	437	Are advance market commitments for drugs a real advance?
u	438	Are aggressive treatment strategies less cost-effective for older patients? The case of ventilator support and aggressive care for patients with acute respiratory failure.
	439	Are aggressive treatment strategies less cost-effective for older patients? The case of ventilator support and aggressive care for patients with acute respiratory failure.
u	440	Are For-Profit Hospitals Really Different? Medicare Upcoding and Market Structure
u	441	Are specialized endotracheal tubes and heat-and-moisture exchangers cost-effective in preventing ventilator associated pneumonia?
	442	Are specialized endotracheal tubes and heat-and-moisture exchangers cost-effective in preventing ventilator associated pneumonia?
u	443	Are treatment guides and rational drug use policies adequately exploited in combating respiratory system diseases?
	444	Are treatment guides and rational drug use policies adequately exploited in combating respiratory system diseases?
u	445	Ascaris suum infection negatively affects the response to a Mycoplasma hyopneumoniae vaccination and subsequent challenge infection in pigs.
	446	Ascaris suum infection negatively affects the response to a Mycoplasma hyopneumoniae vaccination and subsequent challenge infection in pigs.
u	447	ASHP Therapeutic Guidelines on Stress Ulcer Prophylaxis. ASHP Commission on Therapeutics and approved by the ASHP Board of Directors on November 14, 1998.
	448	ASHP Therapeutic Guidelines on Stress Ulcer Prophylaxis. ASHP Commission on Therapeutics and approved by the ASHP Board of Directors on November 14, 1998.
u	449	Aspiration risk after acute stroke: comparison of clinical examination and fiberoptic endoscopic evaluation of swallowing.
	450	Aspiration risk after acute stroke: comparison of clinical examination and fiberoptic endoscopic evaluation of swallowing.
u	451	Assessing costs and cost effectiveness of pneumococcal disease and vaccination within Kaiser Permanente.
	452	Assessing costs and cost effectiveness of pneumococcal disease and vaccination within Kaiser Permanente.
u	453	Assessment of a selective surveillance method for detecting nosocomial infections in patients in the intensive care department.
	454	Assessment of a selective surveillance method for detecting nosocomial infections in patients in the intensive care department.
u	455	Assessment of health benefits and cost-effectiveness of 10-valent and 13-valent pneumococcal conjugate vaccination in Kenyan children.
	456	Assessment of health benefits and cost-effectiveness of 10-valent and 13-valent pneumococcal conjugate vaccination in Kenyan children.
	457	Assessment of Health Benefits and Cost-Effectiveness of 10-Valent and 13-Valent Pneumococcal Conjugate Vaccination in Kenyan Children.
u	458	Assessment of the contribution of the immunochromatographic pneumococcal urinary antigen test to the etiological diagnosis of pneumonia in hospitalized adults.
u	459	Assessment of the Knowledge Attitude and Practices of Mothers Having Children in the Age Group of 9 to 36 Months regarding Measles and its Vaccination.
u	460	Assessment on the knowledge and reported practices of women on maternal and child health in rural Sierra Leone: a cross-sectional survey.
	461	Assessment on the knowledge and reported practices of women on maternal and child health in rural Sierra Leone: a cross-sectional survey.
u	462	Association between Medicare's Mandatory Hospital Value-Based Purchasing Program and Cost Inefficiency
u	463	Association of hypercapnia on admission with increased length of hospital stay and severity in patients admitted with community-acquired pneumonia: a prospective observational study from Pakistan.
	464	Association of hypercapnia on admission with increased length of hospital stay and severity in patients admitted with community-acquired pneumonia: a prospective observational study from Pakistan.
u	465	Atypical pneumonias. Clinical diagnosis and empirical treatment.
	466	Atypical pneumonias. Clinical diagnosis and empirical treatment.
u	467	Azithromycin versus comparative therapy for the treatment of community acquired pneumonia.
	468	Azithromycin versus comparative therapy for the treatment of community acquired pneumonia.
u	469	Azithromycin versus erythromycin for community-acquired pneumonia: a cost-minimization analysis.
	470	Azithromycin versus erythromycin for community-acquired pneumonia: a cost-minimization analysis.
u	471	Azithromycin. A pharmacoeconomic review of its use as a single-dose regimen in the treatment of uncomplicated urogenital Chlamydia trachomatis infections in women.
	472	Azithromycin. A pharmacoeconomic review of its use as a single-dose regimen in the treatment of uncomplicated urogenital Chlamydia trachomatis infections in women.
u	473	Bacterial agents causing acute exacerbations in Chronic Obstructive Pulmonary Disease (COPD) patients, their antibiograms to Extended Spectrum Beta-Lactamases (ESBL) production in a tertiary care hospital, India.
u	474	Bacterial filters in respiratory circuits: an unnecessary cost?
	475	Bacterial filters in respiratory circuits: an unnecessary cost?
u	476	Bacteriology and clinical relevance of nasopharyngeal and oropharyngeal cultures.
	477	Bacteriology and clinical relevance of nasopharyngeal and oropharyngeal cultures.
u	478	Baseline peripheral blood neutrophil-to-lymphocyte ratio could predict survival in patients with adult polymyositis and dermatomyositis: A retrospective observational study.
	479	Baseline peripheral blood neutrophil-to-lymphocyte ratio could predict survival in patients with adult polymyositis and dermatomyositis: A retrospective observational study.
u	480	Basic nursing care to prevent nonventilator hospital-acquired pneumonia.
	481	Basic nursing care to prevent nonventilator hospital-acquired pneumonia.
	482	Basic Nursing Care to Prevent Nonventilator Hospital-Acquired Pneumonia.
u	483	Benefits and costs of immunization of children with pneumococcal conjugate vaccine in Canada.
u	484	Benefits of Early Active Mobility in the Medical Intensive Care Unit: A Pilot Study.
	485	Benefits of Early Active Mobility in the Medical Intensive Care Unit: A Pilot Study.
	486	Benefits of Early Active Mobility in the Medical Intensive Care Unit: A Pilot Study.
u	487	Benefits of influenza vaccination for low-, intermediate-, and high-risk senior citizens.
u	488	Benign moral hazard and the cost-effectiveness analysis of insurance coverage.
	489	Benign moral hazard and the cost-effectiveness analysis of insurance coverage.
u	490	Benzathine penicillin for unilateral lobar or segmental infiltrates presumptively caused by Streptococcus pneumoniae in children 2-12 years old.
u	491	Bighorn Sheep Abundance Following a Suspected Pneumonia Epidemic in Rocky Mountain National Park.
u	492	Bilan de la contribution de l’antigénurie pneumocoque par test immunochromatographique au diagnostic étiologique des pneumonies chez l’adulte hospitalisé
u	493	Biogenic silver nanoparticles using Rhinacanthus nasutus leaf extract: synthesis, spectral analysis, and antimicrobial studies.
	494	Biogenic silver nanoparticles using Rhinacanthus nasutus leaf extract: synthesis, spectral analysis, and antimicrobial studies.
u	495	Biological activities of Allium sativum and Zingiber officinale extracts on clinically important bacterial pathogens, their phytochemical and FT-IR spectroscopic analysis.
	496	Biological activities of Allium sativum and Zingiber officinale extracts on clinically important bacterial pathogens, their phytochemical and FT-IR spectroscopic analysis.
	497	Biological activities of Allium sativum and Zingiber officinale extracts on clinically important bacterial pathogens, their phytochemical and FT-IR spectroscopic analysis.
u	498	Blood cultures do not change management in hospitalized patients with community-acquired pneumonia.
	499	Blood cultures do not change management in hospitalized patients with community-acquired pneumonia.
u	500	Blood cultures for community-acquired pneumonia: No place to skimp!
	501	Blood cultures for community-acquired pneumonia: No place to skimp!
u	502	Blood cultures for community-acquired pneumonia: piecing together a mosaic for doing less.
	503	Blood cultures for community-acquired pneumonia: piecing together a mosaic for doing less.
u	504	Bronchial fistula closure with negative pressure wound therapy: a feasible and cost-effective treatment.
	505	Bronchial fistula closure with negative pressure wound therapy: a feasible and cost-effective treatment.
u	506	Bronchial lavage in tropical pneumonias.
u	507	Bronchoscopy versus empirical therapy in HIV-infected patients with presumptive Pneumocystis carinii pneumonia. A decision analysis.
u	508	Bubble continuous positive airway pressure in the treatment of severe paediatric pneumonia in Malawi: a cost-effectiveness analysis.
	509	Bubble continuous positive airway pressure in the treatment of severe paediatric pneumonia in Malawi: a cost-effectiveness analysis.
	510	Bubble continuous positive airway pressure in the treatment of severe paediatric pneumonia in Malawi: a cost-effectiveness analysis.
u	511	Burden and cost of inpatient care for HIV-positive paediatric patients--status in the Cape Town metropole during the second week of March 1999. Paediatric HIV Census Group.
	512	Burden and cost of inpatient care for HIV-positive paediatric patients--status in the Cape Town metropole during the second week of March 1999. Paediatric HIV Census Group.
u	513	Can clinical signs predict hypoxaemia in Papua New Guinean children with moderate and severe pneumonia?
	514	Can clinical signs predict hypoxaemia in Papua New Guinean children with moderate and severe pneumonia?
u	515	Can community health workers deal with pneumonia?
u	516	Can contaminated water be rendered safe for nasal saline irrigations?
	517	Can contaminated water be rendered safe for nasal saline irrigations?
u	518	Can increasing adult vaccination rates reduce lost time and increase productivity?
	519	Can increasing adult vaccination rates reduce lost time and increase productivity?
u	520	Can postoperative pulmonary complications after elective cholecystectomy be predicted?
	521	Can postoperative pulmonary complications after elective cholecystectomy be predicted?
u	522	Can training health extension workers in the integrated pharmaceutical logistics system (IPLS) be effective, affordable, and opportunistic?
	523	Can training health extension workers in the integrated pharmaceutical logistics system (IPLS) be effective, affordable, and opportunistic?
u	524	Can Vaccinations Improve Heart Failure Outcomes?: Contemporary Data and Future Directions.
	525	Can Vaccinations Improve Heart Failure Outcomes?: Contemporary Data and Future Directions.
u	526	CAPECO: cost evaluation of community acquired pneumonia managed in primary care.
u	527	Carbapenems in the treatment of severe community-acquired pneumonia in hospitalized elderly patients: a comparative study against standard therapy.
	528	Carbapenems in the treatment of severe community-acquired pneumonia in hospitalized elderly patients: a comparative study against standard therapy.
u	529	Carga de enfermedad atribuible al uso de tabaco en Argentina y potencial impacto del aumento de precio a través de impuestos.
	530	Carga de enfermedad atribuible al uso de tabaco en Argentina y potencial impacto del aumento de precio a través de impuestos.
u	531	CARGA DE ENFERMEDAD POR TABAQUISMO E IMPACTO POTENCIAL DEL INCREMENTO DE PRECIOS DE CIGARRILLOS EN EL PERÚ.
u	532	Causes of admission to intensive care units in the Hajj period of the Islamic year 1424 (2004).
	533	Causes of admission to intensive care units in the Hajj period of the Islamic year 1424 (2004).
u	534	Causes of hospitalization of pilgrims in the Hajj season of the Islamic year 1423 (2003).
	535	Causes of hospitalization of pilgrims in the Hajj season of the Islamic year 1423 (2003).
u	536	Cause-specific child mortality in a mountainous community in Pakistan by verbal autopsy.
	537	Cause-specific child mortality in a mountainous community in Pakistan by verbal autopsy.
u	538	Caveats of evaluating costs in critical care.
	539	Caveats of evaluating costs in critical care.
u	540	Cefotaxime: A Pharmacoeconomic Review of its Use in the Treatment of Infections.
u	541	Ceftriaxone in treatment of serious infections. Pneumonia and lower respiratory tract infections.
	542	Ceftriaxone in treatment of serious infections. Pneumonia and lower respiratory tract infections.
u	543	Ceftriaxone. A pharmacoeconomic evaluation of its use in the treatment of serious infections.
	544	Ceftriaxone. A pharmacoeconomic evaluation of its use in the treatment of serious infections.
u	545	Challenges in the management of community-acquired pneumonia: the role of quinolones and moxifloxacin.
	546	Challenges in the management of community-acquired pneumonia: the role of quinolones and moxifloxacin.
u	547	Challenges to improving case management of childhood pneumonia at health facilities in resource-limited settings.
u	548	Changes in pneumococcal vaccination policy warranted?
u	549	Changing clinical practice: management of paediatric community-acquired pneumonia.
	550	Changing clinical practice: management of paediatric community-acquired pneumonia.
	551	Changing clinical practice: management of paediatric community-acquired pneumonia.
u	552	Changing heat and moisture exchangers every 48 hours rather than 24 hours does not affect their efficacy and the incidence of nosocomial pneumonia.
	553	Changing heat and moisture exchangers every 48 hours rather than 24 hours does not affect their efficacy and the incidence of nosocomial pneumonia.
u	554	Characterisation of Pneumocystis jirovecii DHPS genotypes using a simple, inexpensive restriction fragment length polymorphism analysis.
u	555	Characteristics of patients with measles admitted to Allied Hospital Rawalpindi.
u	556	CHARACTERISTICS OF PATIENTS WITH MEASLES ADMITTED TO ALLIED HOSPITALS RAWALPINDI MEDICAL COLLEGE.
	557	CHARACTERISTICS OF PATIENTS WITH MEASLES ADMITTED TO ALLIED HOSPITALS RAWALPINDI MEDICAL COLLEGE.
u	558	Characteristics of severely malnourished under-five children hospitalized with diarrhoea, and their policy implications.
u	559	Characterization and changing minimum inhibitory concentration (MIC) of Acinetobacter species from a tertiary care setup.
	560	Characterization and changing minimum inhibitory concentration (MIC) of Acinetobacter species from a tertiary care setup.
	561	Characterization and changing minimum inhibitory concentration (MIC) of Acinetobacter species from a tertiary care setup.
u	562	Characterizing swallowing abnormalities in progressive supranuclear palsy.
	563	Characterizing swallowing abnormalities in progressive supranuclear palsy.
u	564	Chemotherapy for germ cell tumours: prophylactic ciprofloxacin reduces the incidence of neutropenic fever.
	565	Chemotherapy for germ cell tumours: prophylactic ciprofloxacin reduces the incidence of neutropenic fever.
u	566	Chest radiography in general practice: indications, diagnostic yield and consequences for patient management.
	567	Chest radiography in general practice: indications, diagnostic yield and consequences for patient management.
u	568	Child pneumonia interventions cost effective in reducing mortality.
u	569	Childhood bacterial respiratory diseases: past, present, and future.
	570	Childhood bacterial respiratory diseases: past, present, and future.
u	571	Childhood pneumococcal disease in Africa - A systematic review and meta-analysis of incidence, serotype distribution, and antimicrobial susceptibility.
	572	Childhood pneumococcal disease in Africa - A systematic review and meta-analysis of incidence, serotype distribution, and antimicrobial susceptibility.
	573	Childhood pneumococcal disease in Africa – A systematic review and meta-analysis of incidence, serotype distribution, and antimicrobial susceptibility.
u	574	Childhood pneumonia and oxygen treatment.
u	575	Childhood vaccination against pneumococcal otitis media and pneumonia: an analysis of benefits and costs.
	576	Childhood vaccination against pneumococcal otitis media and pneumonia: an analysis of benefits and costs.
u	577	Children's Oxygen Administration Strategies Trial (COAST): A randomised controlled trial of high flow versus oxygen versus control in African children with severe pneumonia.
	578	Children's Oxygen Administration Strategies Trial (COAST): A randomised controlled trial of high flow versus oxygen versus control in African children with severe pneumonia.
u	579	Chlamydia sequelae cost estimates used in current economic evaluations: does one-size-fit-all?
	580	Chlamydia sequelae cost estimates used in current economic evaluations: does one-size-fit-all?
	581	Chlamydia sequelae cost estimates used in current economic evaluations: does one-size-fit-all?
u	582	Choosing the right macrolide antibiotic. A guide to selection.
	583	Choosing the right macrolide antibiotic. A guide to selection.
u	584	Clarithromycin Leads to Long-Term Survival and Cost Benefit in Ventilator-Associated Pneumonia and Sepsis.
	585	Clarithromycin Leads to Long-Term Survival and Cost Benefit in Ventilator-Associated Pneumonia and Sepsis.
	586	Clarithromycin leads to long-term survival and cost benefit in ventilator-associated pneumonia and sepsis.
u	587	Clinical and cost effectiveness of enhanced oral healthcare in stroke care settings ( SOCLE II): A pilot, stepped wedge, cluster randomized, controlled trial protocol.
	588	Clinical and cost effectiveness of enhanced oral healthcare in stroke care settings (SOCLE II): a pilot, stepped wedge, cluster randomized, controlled trial protocol.
	589	Clinical and cost effectiveness of enhanced oral healthcare in stroke care settings (SOCLE II): a pilot, stepped wedge, cluster randomized, controlled trial protocol.
u	590	Clinical and economic aspects of prophylaxis and treatment of Pneumocystis carinii pneumonia.
	591	Clinical and economic aspects of prophylaxis and treatment of Pneumocystis carinii pneumonia.
u	592	Clinical and economic effect of ciprofloxacin as an alternative to injectable antimicrobial therapy.
	593	Clinical and economic effect of ciprofloxacin as an alternative to injectable antimicrobial therapy.
u	594	Clinical and economic evaluation of subsequent infection following intravenous ciprofloxacin or imipenem therapy in hospitalized patients with severe pneumonia.
	595	Clinical and economic evaluation of subsequent infection following intravenous ciprofloxacin or imipenem therapy in hospitalized patients with severe pneumonia.
u	596	Clinical and economic outcomes of empiric parenteral antibiotic therapy for pneumonia: a retrospective study of 1,032 hospitalized patients.
	597	Clinical and economic outcomes of empiric parenteral antibiotic therapy for pneumonia: a retrospective study of 1,032 hospitalized patients.
u	598	Clinical and financial outcomes of lateral rotation low air-loss therapy in patients in the intensive care unit.
	599	Clinical and financial outcomes of lateral rotation low air-loss therapy in patients in the intensive care unit.
u	600	Clinical applications of non-invasive ventilation in critical care.
u	601	Clinical characteristics and cost of chickenpox hospitalization in Thai children.
	602	Clinical characteristics and cost of chickenpox hospitalization in Thai children.
u	603	Clinical efficacy and cost benefit of pulse flow oxygen in hospitalized patients.
	604	Clinical efficacy and cost benefit of pulse flow oxygen in hospitalized patients.
u	605	Clinical evaluation of monotherapy with cefpirome for infections complicating hematological disorders.
	606	Clinical evaluation of monotherapy with cefpirome for infections complicating hematological disorders.
u	607	Clinical evaluation of the isothermal amplification assays for the detection of four common respiratory viruses in children with pneumonia.
u	608	Clinical outcomes of extended versus intermittent administration of piperacillin/tazobactam for the treatment of hospital-acquired pneumonia: a randomized controlled trial.
	609	Clinical outcomes of extended versus intermittent administration of piperacillin/tazobactam for the treatment of hospital-acquired pneumonia: a randomized controlled trial.
	610	Clinical outcomes of extended versus intermittent administration of piperacillin/tazobactam for the treatment of hospital-acquired pneumonia: a randomized controlled trial.
u	611	Clinical study of ulinastatin for the treatment of severe pneumonia.
u	612	Clinical utility of loop-mediated isothermal amplification for rapid diagnosis of Mycoplasma pneumoniae in children.
	613	Clinical utility of loop-mediated isothermal amplification for rapid diagnosis of Mycoplasma pneumoniae in children.
	614	Clinical utility of loop-mediated isothermal amplification for rapid diagnosis of Mycoplasma pneumoniae in children.
u	615	Clinical Utility of Testing for Legionella Pneumonia in Central Texas.
	616	Clinical Utility of Testing for Legionella Pneumonia in Central Texas.
	617	Clinical utility of testing for Legionella pneumonia in central Texas.
u	618	Cloning and purification of recombinant proteins of Mycoplasma hyopneumoniae expressed in Escherichia coli.
	619	Cloning and purification of recombinant proteins of Mycoplasma hyopneumoniae expressed in Escherichia coli.
	620	Cloning and purification of recombinant proteins of Mycoplasma hyopneumoniae expressed in Escherichia coli
u	621	Cloning, expression, purification and evaluation of recombinant lysostaphin using pBAD cloning system.
u	622	Closed suctioning system: critical analysis for its use.
	623	Closed suctioning system: critical analysis for its use.
u	624	Closed versus open endotracheal suctioning: costs and physiologic consequences.
	625	Closed versus open endotracheal suctioning: costs and physiologic consequences.
u	626	Co-dynamics of Pneumonia and Typhoid fever diseases with cost effective optimal control analysis.
u	627	Combination vaccine against invasive meningococcal B and pneumococcal infections: potential epidemiological and economic impact in the Netherlands.
	628	Combination vaccine against invasive meningococcal B and pneumococcal infections: potential epidemiological and economic impact in the Netherlands.
	629	Combination vaccine against invasive meningococcal B and pneumococcal infections: potential epidemiological and economic impact in the Netherlands.
u	630	Combo pnemococcal/meningococcal B vax may be cost effective.
u	631	Combo pneumococcal/meningcoccal B vax predicted to be cost effective.
u	632	Comment: cost-effectiveness of macrolides in lower respiratory tract infections.
	633	Comment: cost-effectiveness of macrolides in lower respiratory tract infections.
u	634	Commentary: Pneumococcal immunization may not be cost-effective in the elderly in developed countries.
	635	Commentary: Pneumococcal immunization may not be cost-effective in the elderly in developed countries.
u	636	Community based trials and informed consent in rural north India.
	637	Community based trials and informed consent in rural north India.
u	638	Community-Acquired Pneumonia and its Management: The Role of Levofloxacin.
u	639	Community-acquired pneumonia in casualty: etiology, clinical features, diagnosis, and management (or a look at the "new" in pneumonia since 2002).
	640	Community-acquired pneumonia in casualty: etiology, clinical features, diagnosis, and management (or a look at the "new" in pneumonia since 2002).
u	641	Community-acquired pneumonia. Cost-effective antimicrobial therapy.
	642	Community-acquired pneumonia. Cost-effective antimicrobial therapy.
u	643	Community-acquired pneumonia.
	644	Community-acquired pneumonia.
	645	Community-acquired pneumonia.
	646	Community-acquired pneumonia.
u	647	Community-acquired pneumonia: economics of inpatient medical care vis-à-vis clinical severity.
	648	Community-acquired pneumonia: economics of inpatient medical care vis-à-vis clinical severity.
	649	Community-acquired pneumonia: economics of inpatient medical care vis-à-vis clinical severity.
u	650	Community-acquired pneumonia: etiology, diagnosis, and treatment.
	651	Community-acquired pneumonia: etiology, diagnosis, and treatment.
u	652	Community-acquired pneumonia: need for a cost-effective approach to treatment.
	653	Community-acquired pneumonia: need for a cost-effective approach to treatment.
u	654	Comorbidities as a driver of the excess costs of community-acquired pneumonia in U.S. commercially-insured working age adults.
u	655	Comparación de costos y resultados sanitarios de usuarios con neumonia adquirida en comunidad atendidos en domicilio o en hospitalización tradicional: estudio exploratorio de 40 casos.
u	656	Comparative economic evaluation of Haemophilus influenzae type b vaccination in Belarus and Uzbekistan.
	657	Comparative economic evaluation of Haemophilus influenzae type b vaccination in Belarus and Uzbekistan.
	658	Comparative Economic Evaluation of Haemophilus influenzae Type b Vaccination in Belarus and Uzbekistan.
u	659	Comparative effectiveness of standard endotracheal tubes vs. endotracheal tubes with continuous subglottic suctioning on ventilator-associated pneumonia rates.
	660	Comparative effectiveness of standard endotracheal tubes vs. endotracheal tubes with continuous subglottic suctioning on ventilator-associated pneumonia rates.
u	661	Comparative efficacy of amoxicillin, cefuroxime and clarithromycin in the treatment of community -acquired pneumonia in children.
	662	Comparative efficacy of amoxicillin, cefuroxime and clarithromycin in the treatment of community -acquired pneumonia in children.
	663	Comparative efficacy of amoxicillin, cefuroxime and clarithromycin in the treatment of community-acquired pneumonia in children.
u	664	Comparative impact assessment of child pneumonia interventions.
	665	Comparative impact assessment of child pneumonia interventions.
u	666	Comparative in vitro susceptibility of Burkholderia pseudomallei to doripenem, ertapenem, tigecycline and moxifloxacin.
	667	Comparative in vitro susceptibility of Burkholderia pseudomallei to doripenem, ertapenem, tigecycline and moxifloxacin.
u	668	Comparing health outcomes and costs of general vaccination with pneumococcal conjugate vaccines in Sweden: a Markov model.
	669	Comparing health outcomes and costs of general vaccination with pneumococcal conjugate vaccines in Sweden: a Markov model.
	670	Comparing Health Outcomes and Costs of General Vaccination with Pneumococcal Conjugate Vaccines in Sweden: A Markov Model
u	671	Comparison between the efficacy of switch therapy and conventional therapy in pediatric community-acquired pneumonia.
u	672	Comparison of early intravenous to oral switch amoxicillin/clavulanate with parenteral ceftriaxone in treatment of hospitalized patients with community acquired pneumonia.
u	673	Comparison of multiplex reverse transcription-PCR-enzyme hybridization assay with immunofluorescence techniques for the detection of four viral respiratory pathogens in pediatric community acquired pneumonia.
u	674	Comparison of nasopharyngeal aspirates and throat swab specimens in a polymerase chain reaction-based test for Mycoplasma pneumoniae.
	675	Comparison of nasopharyngeal aspirates and throat swab specimens in a polymerase chain reaction-based test for Mycoplasma pneumoniae.
u	676	Comparison of quantitative bronchoscopic lavage cultures (B-BAL) with blind NG tube lavage (N-BAL) cultures in the diagnosis of ventilator associated pneumonia (VAP).
	677	Comparison of quantitative bronchoscopic lavage cultures (B-BAL) with blind NG tube lavage (N-BAL) cultures in the diagnosis of ventilator associated pneumonia (VAP).
u	678	Comparison of the estimated cost-effectiveness of preventive and therapeutic zinc supplementation strategies for reducing child morbidity and mortality in sub-Saharan Africa.
	679	Comparison of the estimated cost-effectiveness of preventive and therapeutic zinc supplementation strategies for reducing child morbidity and mortality in sub-Saharan Africa.
	680	Comparison of the estimated cost-effectiveness of preventive and therapeutic zinc supplementation strategies for reducing child morbidity and mortality in sub-Saharan Africa.
u	681	Comparison of the Vitek MS and Bruker Matrix-Assisted Laser Desorption Ionization-Time of Flight Mass Spectrometry Systems for Identification of Rhodococcus equi and Dietzia spp.
	682	Comparison of the Vitek MS and Bruker Matrix-Assisted Laser Desorption Ionization-Time of Flight Mass Spectrometry Systems for Identification of Rhodococcus equi and Dietzia spp.
	683	Comparison of the Vitek MS and Bruker matrix-assisted laser desorption ionization-time of flight mass spectrometry systems for identification of Rhodococcus equi and Dietzia spp.
u	684	Comparison of three cost effective staining methods for detection of Pneumocystis jirovecii.
	685	Comparison of three cost effective staining methods for detection of Pneumocystis jirovecii.
	686	Comparison of three cost effective staining methods for detection of Pneumocystis jirovecii.
u	687	Comparison of two different types of heat and moisture exchangers in ventilated patients.
u	688	Complicated parapneunomonic effusion: etiology and results of lung decortication.
u	689	Computer-aided diagnosis of pneumonia in patients with chronic obstructive pulmonary disease.
	690	Computer-aided diagnosis of pneumonia in patients with chronic obstructive pulmonary disease.
u	691	Constraining the use of antibiotics: applying Scanlon's contractualism.
u	692	Containing costs and containing bugs: are they mutually exclusive?
	693	Containing costs and containing bugs: are they mutually exclusive?
u	694	Continuous lateral rotation therapy - a review.
u	695	Continuous subglottic suction is effective for prevention of ventilator associated pneumonia.
	696	Continuous subglottic suction is effective for prevention of ventilator associated pneumonia.
u	697	Continuous versus intermittent infusion of vancomycin in severe Staphylococcal infections: prospective multicenter randomized study.
	698	Continuous versus intermittent infusion of vancomycin in severe Staphylococcal infections: prospective multicenter randomized study.
	699	Continuous versus intermittent infusion of vancomycin in severe staphylococcal infections: prospective multicenter randomized study.
u	700	Contribution of the GAVI Alliance to improving health and reducing poverty.
	701	Contribution of the GAVI Alliance to improving health and reducing poverty.
u	702	Control of ventilator-associated pneumonia by using PDCA cycle.
u	703	Conventional and alternative medical advice for cold and flu prevention: what should be recommended and what should be avoided?
	704	Conventional and alternative medical advice for cold and flu prevention: what should be recommended and what should be avoided?
u	705	Convincing or confusing? Economic evaluations of childhood pneumococcal conjugate vaccination - a review (2002-2006).
u	706	Cost analysis and clinical impact of weekly ventilator circuit changes in patients in intensive care unit.
	707	Cost analysis and clinical impact of weekly ventilator circuit changes in patients in intensive care unit.
u	708	Cost and benefit of secondary prophylaxis for Pneumocystis carinii pneumonia.
	709	Cost and benefit of secondary prophylaxis for Pneumocystis carinii pneumonia.
	710	Cost and benefit of secondary prophylaxis for Pneumocystis carinii pneumonia.
	711	Cost and Benefit of Secondary Prophylaxis for Pneumocystis carinii Pneumonia.
	712	Cost and benefit of secondary prophylaxis for Pneumocystis carinii pneumonia.
u	713	Cost and Effectiveness Analysis Using Nursing Staff-Prepared Thickened Liquids vs. Commercially Thickened Liquids in Stroke Patients with Dysphagia.
u	714	Cost and outcome of intensive care for patients with AIDS, Pneumocystis carinii pneumonia, and severe respiratory failure.
	715	Cost and outcome of intensive care for patients with AIDS, Pneumocystis carinii pneumonia, and severe respiratory failure.
u	716	Cost and utilization avoidance with mail prompts: a randomized controlled trial.
	717	Cost and utilization avoidance with mail prompts: a randomized controlled trial.
u	718	Cost assessment of a new oral care program in the intensive care unit to prevent ventilator-associated pneumonia.
	719	Cost assessment of a new oral care program in the intensive care unit to prevent ventilator-associated pneumonia.
u	720	Cost associated with D-Dimer screening for acute aortic dissection.
	721	Cost associated with D-Dimer screening for acute aortic dissection.
u	722	Cost benefits of targeting the pneumococcal vaccination program to the elderly population in Taiwan.
	723	Cost benefits of targeting the pneumococcal vaccination program to the elderly population in Taiwan.
u	724	Cost considerations in therapeutic drug monitoring of aminoglycosides.
	725	Cost considerations in therapeutic drug monitoring of aminoglycosides.
u	726	Cost effectiveness analysis of a population based screening programme for asymptomatic Chlamydia trachomatis infections in women by means of home obtained urine specimens.
	727	Cost effectiveness analysis of a population based screening programme for asymptomatic Chlamydia trachomatis infections in women by means of home obtained urine specimens.
	728	Cost effectiveness analysis of a population based screening programme for asymptomatic Chlamydia trachomatis infections in women by means of home obtained urine specimens.
	729	Cost effectiveness analysis of a population based screening programme for asymptomatic Chlamydia trachomatis infections in women by means of home obtained urine specimens.
u	730	Cost effectiveness analysis of heptavalent pneumococcal conjugate vaccine in Germany considering herd immunity effects.
	731	Cost effectiveness analysis of heptavalent pneumococcal conjugate vaccine in Germany considering herd immunity effects.
u	732	Cost effectiveness analysis of pneumococcal vaccination of older people in France.
u	733	Cost effectiveness analysis of strategies for child health in developing countries.
	734	Cost effectiveness analysis of strategies for child health in developing countries.
	735	Cost effectiveness analysis of strategies for child health in developing countries.
u	736	Cost effectiveness analysis of strategies for maternal and neonatal health in developing countries.
	737	Cost effectiveness analysis of strategies for maternal and neonatal health in developing countries.
	738	Cost effectiveness analysis of strategies for maternal and neonatal health in developing countries.
	739	Cost effectiveness analysis of strategies for maternal and neonatal health in developing countries.
u	740	Cost effectiveness and cost benefit of vaccination against pneumococcal pneumonia: implications for clinical practice.
	741	Cost effectiveness and cost benefit of vaccination against pneumococcal pneumonia: implications for clinical practice.
u	742	Cost effectiveness in treating ventilator-associated pneumonia.
	743	Cost effectiveness in treating ventilator-associated pneumonia.
u	744	Cost effectiveness of adherence to IDSA/ATS guidelines in elderly patients hospitalized for Community-Aquired Pneumonia.
	745	Cost effectiveness of adherence to IDSA/ATS guidelines in elderly patients hospitalized for Community-Aquired Pneumonia.
	746	Cost effectiveness of adherence to IDSA/ATS guidelines in elderly patients hospitalized for Community-Aquired Pneumonia.
u	747	Cost effectiveness of child pneumococcal conjugate vaccination in middle-income countries.
	748	Cost effectiveness of child pneumococcal conjugate vaccination in middle-income countries.
u	749	Cost effectiveness of enoxaparin as prophylaxis against venous thromboembolic complications in acutely ill medical inpatients: modelling study from the hospital perspective in Germany.
	750	Cost effectiveness of enoxaparin as prophylaxis against venous thromboembolic complications in acutely ill medical inpatients: modelling study from the hospital perspective in Germany.
	751	Cost effectiveness of enoxaparin as prophylaxis against venous thromboembolic complications in acutely ill medical inpatients: modelling study from the hospital perspective in Germany.
u	752	Cost effectiveness of heptavalent pneumococcal conjugate vaccine in populations of high risk in Colombia.
u	753	Cost- Effectiveness of Histamine Receptor- 2 Antagonist Versus Proton Pump Inhibitor for Stress Ulcer Prophylaxis in Critically Ill Patients.
u	754	Cost effectiveness of influenza vaccination for healthy persons between ages 65 and 74 years.
	755	Cost effectiveness of influenza vaccination for healthy persons between ages 65 and 74 years.
u	756	Cost effectiveness of influenza vaccination in children under 2 years old and elderly in Colombia.
u	757	Cost Effectiveness of IV-to-Oral Switch Therapy.
u	758	Cost effectiveness of kinetic therapy in preventing nosocomial lower respiratory tract infections in patients suffering from trauma.
	759	Cost effectiveness of kinetic therapy in preventing nosocomial lower respiratory tract infections in patients suffering from trauma.
u	760	Cost effectiveness of noninvasive oxygen saturation measurement during exercise for the diagnosis of Pneumocystis carinii pneumonia.
	761	Cost effectiveness of noninvasive oxygen saturation measurement during exercise for the diagnosis of Pneumocystis carinii pneumonia.
u	762	Cost effectiveness of pediatric pneumococcal conjugate vaccines: a comparative assessment of decision-making tools.
	763	Cost effectiveness of pediatric pneumococcal conjugate vaccines: a comparative assessment of decision-making tools.
	764	Cost effectiveness of pediatric pneumococcal conjugate vaccines: a comparative assessment of decision-making tools.
u	765	Cost effectiveness of pneumococcal vaccination among Dutch infants: economic analysis of the seven valent pneumococcal conjugated vaccine and forecast for the 10 valent and 13 valent vaccines.
u	766	Cost Effectiveness of Pneumococcal Vaccination in Children in Low- and Middle-Income Countries: A Systematic Review.
	767	Cost Effectiveness of Pneumococcal Vaccination in Children in Low- and Middle-Income Countries: A Systematic Review.
	768	Cost Effectiveness of Pneumococcal Vaccination in Children in Low- and Middle-Income Countries: A Systematic Review.
u	769	Cost Effectiveness of the 13-Valent Pneumococcal Conjugate Vaccination Program in Chronic Obstructive Pulmonary Disease Patients Aged 50+ Years in Spain.
	770	Cost Effectiveness of the 13-Valent Pneumococcal Conjugate Vaccination Program in Chronic Obstructive Pulmonary Disease Patients Aged 50+ Years in Spain.
	771	Cost effectiveness of the 13-valent pneumococcal conjugate vaccination program in chronic obstructive pulmonary disease patients aged 50+ years in Spain.
	772	Cost Effectiveness of the 13-Valent Pneumococcal Conjugate Vaccination Program in Chronic Obstructive Pulmonary Disease Patients Aged 50+ Years in Spain.
u	773	Cost effectiveness of the induced sputum technique for the diagnosis of Pneumocystis carinii pneumonia (PCP) in HIV-infected patients.
	774	Cost effectiveness of the induced sputum technique for the diagnosis of Pneumocystis carinii pneumonia (PCP) in HIV-infected patients.
u	775	Cost effectiveness of use of a solution of 6% dextran 70 in young calves with severe diarrhea.
	776	Cost effectiveness of use of a solution of 6% dextran 70 in young calves with severe diarrhea.
u	777	Cost effectiveness of vaccination against pneumococcal pneumonia.
	778	Cost effectiveness of vaccination against pneumococcal pneumonia.
	779	Cost effectiveness of vaccination against pneumococcal pneumonia: an update.
	780	Cost effectiveness of vaccination against pneumococcal pneumonia: an update.
	781	Cost Effectiveness of Vaccination Against Pneumococcal Pneumonia: An Update.
u	782	Cost- Effectiveness.
u	783	Cost Inefficiency under Financial Strain: A Stochastic Frontier Analysis of Hospitals in Washington State through the Great Recession
u	784	Cost of hospitalizing children with invasive pneumococcal pneumonia.
	785	Cost of hospitalizing children with invasive pneumococcal pneumonia.
	786	Cost of hospitalizing children with invasive pneumococcal pneumonia
u	787	Cost of nosocomial pneumonia: the example of vancomycin versus linezolid-shorter stay or fewer complications?
	788	Cost of nosocomial pneumonia: the example of vancomycin versus linezolid-shorter stay or fewer complications?
u	789	Cost of pneumococcal infections and cost-effectiveness analysis of pneumococcal vaccination at risk adults and elderly in Turkey.
	790	Cost of pneumococcal infections and cost-effectiveness analysis of pneumococcal vaccination at risk adults and elderly in Turkey.
u	791	Cost reduction after introduction of a multidisciplinary infectious disease service at a German university hospital.
u	792	Cost reduction in diagnosing Pneumocystis carinii pneumonia. Sputum induction versus bronchoalveolar lavage as the initial diagnostic procedure.
u	793	Cost-benefit analysis of a regional system for vaccination against pneumonia, meningitis type B, and typhoid fever.
	794	Cost-benefit analysis of a regional system for vaccination against pneumonia, meningitis type B, and typhoid fever.
	795	Cost-benefit analysis of a regional system for vaccination against pneumonia, meningitis type B, and typhoid fever.
u	796	Cost-benefit analysis of Haemophilus influenzae type b vaccination in children in Spain.
	797	Cost-benefit analysis of Haemophilus influenzae type b vaccination in children in Spain.
	798	Cost-benefit analysis of Haemophilus influenzae type b vaccination in children in Spain.
u	799	Cost-benefit analysis of vaccination against pneumococcal pneumonia.
u	800	Cost-benefit analysis of vaccines.
	801	Cost-benefit analysis of vaccines.
u	802	Cost-benefit and cost-effectiveness of the incorporation of the pneumococcal 7-valent conjugated vaccine in the routine vaccination schedule of Catalonia (Spain).
	803	Cost-benefit and cost-effectiveness of the incorporation of the pneumococcal 7-valent conjugated vaccine in the routine vaccination schedule of Catalonia (Spain).
	804	Cost-benefit and cost-effectiveness of the incorporation of the pneumococcal 7-valent conjugated vaccine in the routine vaccination schedule of Catalonia (Spain).
u	805	Cost-benefit evaluation of routine influenza immunisation in people 65-74 years of age.
	806	Cost-benefit evaluation of routine influenza immunisation in people 65-74 years of age.
u	807	Cost-effective application of the Centers for Disease Control Guideline for Prevention of Nosocomial Pneumonia.
	808	Cost-effective application of the Centers for Disease Control Guideline for Prevention of Nosocomial Pneumonia.
	809	Cost-effective applications of the Centers for Disease Control guidelines for prevention of nosocomial infections.
	810	Cost-effective applications of the Centers for Disease Control guidelines for prevention of nosocomial infections.
u	811	Cost-effective approaches to the treatment of community-acquired pneumonia in the era of resistance.
	812	Cost-effective approaches to the treatment of community-acquired pneumonia in the era of resistance.
	813	Cost-effective approaches to the treatment of community-acquired pneumonia in the era of resistance.
u	814	Cost-effective choice of antimicrobial therapy for serious infections.
	815	Cost-effective choice of antimicrobial therapy for serious infections.
u	816	Cost-effective eradication of an outbreak of methicillin-resistant Staphylococcus aureus in a community teaching hospital.
u	817	Cost-Effective Management of Flu in Adults Older than 65 Years of Age.
u	818	Cost-effective treatment of lower respiratory tract infections.
	819	Cost-effective treatment of lower respiratory tract infections.
u	820	COST-EFFECTIVE WAYS TO REDUCE CHILD MORTALITY.
u	821	Cost-Effectiveness Analysis (CEA) of Linezolid Versus Vancomycin in the Treatment of Nosocomial Pneumonia Caused by Methicillin-Resistant Staphylococcus Aureus (MRSA-NP) Based on a Phase IV Clinical Trial: Results from Four Major Cities in China.
u	822	Cost-effectiveness analysis of 10- and 13-valent pneumococcal conjugate vaccines in Peru.
	823	Cost-effectiveness analysis of 10- and 13-valent pneumococcal conjugate vaccines in Peru.
	824	Cost-effectiveness analysis of 10- and 13-valent pneumococcal conjugate vaccines in Peru.
u	825	Cost-effectiveness analysis of a silver-coated endotracheal tube to reduce the incidence of ventilator-associated pneumonia.
	826	Cost-effectiveness analysis of a silver-coated endotracheal tube to reduce the incidence of ventilator-associated pneumonia.
	827	Cost-effectiveness analysis of a silver-coated endotracheal tube to reduce the incidence of ventilator-associated pneumonia.
u	828	Cost-effectiveness analysis of a universal mass vaccination program with a PHiD-CV 2+1 schedule in Malaysia.
	829	Cost-effectiveness analysis of a universal mass vaccination program with a PHiD-CV 2+1 schedule in Malaysia.
	830	Cost-effectiveness analysis of a universal mass vaccination program with a PHiD-CV 2+1 schedule in Malaysia.
	831	Cost-effectiveness analysis of a universal mass vaccination program with a PHiD-CV 2+1 schedule in Malaysia.
u	832	Cost-effectiveness analysis of a universal vaccination programme with the 7-valent pneumococcal conjugate vaccine (PCV-7) in Sweden.
	833	Cost-effectiveness analysis of a universal vaccination programme with the 7-valent pneumococcal conjugate vaccine (PCV-7) in Sweden.
	834	Cost-effectiveness analysis of a universal vaccination programme with the 7-valent pneumococcal conjugate vaccine (PCV-7) in Sweden.
u	835	Cost-Effectiveness Analysis of Carbapenems in Treatment Nosocomian Pneumonia in Ukraine.
u	836	Cost-Effectiveness Analysis of Community-Acquired Pneumonia Treatment.
	837	Cost-Effectiveness Analysis of Community-Acquired Pneumonia Treatment.
	838	Cost-Effectiveness Analysis of Community-Acquired Pneumonia Treatment.
u	839	Cost-effectiveness analysis of diagnosis and treatment of airway hyperresponsiveness in children after mycoplasma pneumonia.
u	840	Cost-effectiveness analysis of diagnostic options for pneumocystis pneumonia (PCP).
	841	Cost-effectiveness analysis of diagnostic options for pneumocystis pneumonia (PCP).
	842	Cost-Effectiveness Analysis of Diagnostic Options for Pneumocystis Pneumonia (PCP).
u	843	Cost-Effectiveness Analysis of Different Therapeutic Regimens in Treatment of Community-Acquired Pneumonia in China.
	844	Cost-Effectiveness Analysis of Different Therapeutic Regimens in Treatment of Community-Acquired Pneumonia in China.
	845	Cost-Effectiveness Analysis of Different Therapeutic Regimens in Treatment of Community-Acquired Pneumonia in China.
u	846	Cost-Effectiveness Analysis of Heat and Moisture Exchangers in Mechanically Ventilated Critically Ill Patients.
	847	Cost-Effectiveness Analysis of Heat and Moisture Exchangers in Mechanically Ventilated Critically Ill Patients.
u	848	Cost-Effectiveness Analysis of High-Dose Levofloxacin Therapy of Patients With Community-Acquired Pneumonia.
	849	Cost-Effectiveness Analysis of High-Dose Levofloxacin Therapy of Patients With Community-Acquired Pneumonia.
	850	Cost-Effectiveness Analysis of High-Dose Levofloxacin Therapy of Patients With Community-Acquired Pneumonia.
u	851	Cost-effectiveness analysis of implementing an antimicrobial stewardship program in critical care units.
	852	Cost-effectiveness analysis of implementing an antimicrobial stewardship program in critical care units.
u	853	Cost-effectiveness analysis of infant pneumococcal vaccination with PHiD-CV in Korea.
	854	Cost-effectiveness analysis of infant pneumococcal vaccination with PHiD-CV in Korea.
u	855	Cost-effectiveness analysis of infant universal routine pneumococcal vaccination in Malaysia and Hong Kong.
	856	Cost-effectiveness analysis of infant universal routine pneumococcal vaccination in Malaysia and Hong Kong.
u	857	Cost-effectiveness analysis of influenza and pneumococcal vaccinations among elderly people in Japan.
	858	Cost-effectiveness analysis of influenza and pneumococcal vaccinations among elderly people in Japan.
	859	Cost-effectiveness analysis of influenza and pneumococcal vaccinations among elderly people in Japan.
u	860	Cost-Effectiveness Analysis of Interventions to Reduce Risk of Aspiration in Elderly Cancer Survivors Residing in Skilled Nursing Facilities.
	861	Cost-Effectiveness Analysis of Interventions to Reduce Risk of Aspiration in Elderly Cancer Survivors Residing in Skilled Nursing Facilities.
u	862	Cost-effectiveness analysis of linezolid compared with vancomycin for the treatment of nosocomial pneumonia caused by methicillin-resistant Staphylococcus aureus.
	863	Cost-effectiveness analysis of linezolid compared with vancomycin for the treatment of nosocomial pneumonia caused by methicillin-resistant Staphylococcus aureus.
	864	Cost-effectiveness analysis of linezolid compared with vancomycin for the treatment of nosocomial pneumonia caused by methicillin-resistant Staphylococcus aureus.
	865	Cost-effectiveness analysis of linezolid compared with vancomycin for the treatment of nosocomial pneumonia caused by methicillin-resistant Staphylococcus aureus.
	866	Cost-effectiveness analysis of linezolid compared with vancomycin for the treatment of nosocomial pneumonia caused by methicillin-resistant Staphylococcus aureus.
	867	Cost-effectiveness analysis of linezolid compared with vancomycin for the treatment of nosocomial pneumonia caused by methicillin-resistant Staphylococcus aureus.
	868	Cost-effectiveness analysis of linezolid compared with vancomycin for the treatment of nosocomial pneumonia caused by methicillin-resistant Staphylococcus aureus.
	869	Cost-effectiveness analysis of linezolid compared with vancomycin for the treatment of nosocomial pneumonia caused by methicillin-resistant Staphylococcus aureus.
	870	Cost-effectiveness analysis of linezolid compared with vancomycin for the treatment of nosocomial pneumonia caused by methicillin-resistant Staphylococcus aureus
u	871	Cost-Effectiveness Analysis Of Linezolid Versus Vancomycin In The Treatment Of Nosocomial Pneumonia Caused By Methicillin Resistant Staphylococcus Aureus (Mrsa) Based On A Phase 4 Clinical Trial.
u	872	Cost-effectiveness analysis of pneumococcal conjugate vaccination in England and Wales.
	873	Cost-effectiveness analysis of pneumococcal conjugate vaccination in England and Wales.
	874	Cost-effectiveness analysis of pneumococcal conjugate vaccination in England and Wales
u	875	Cost-effectiveness analysis of pneumococcal conjugate vaccine 13-valent in older adults in Colombia.
	876	Cost-effectiveness analysis of pneumococcal conjugate vaccine 13-valent in older adults in Colombia.
	877	Cost-effectiveness analysis of pneumococcal conjugate vaccine 13-valent in older adults in Colombia.
	878	Cost-effectiveness analysis of pneumococcal conjugate vaccine 13-valent in older adults in Colombia.
u	879	Cost-effectiveness analysis of pneumococcal conjugate vaccine in Taiwan: a transmission dynamic modeling approach.
	880	Cost-effectiveness analysis of pneumococcal conjugate vaccine in Taiwan: a transmission dynamic modeling approach.
	881	Cost-effectiveness analysis of pneumococcal conjugate vaccine in Taiwan: a transmission dynamic modeling approach.
	882	Cost-Effectiveness Analysis of Pneumococcal Conjugate Vaccine in Taiwan: A Transmission Dynamic Modeling Approach
u	883	Cost-effectiveness analysis of pneumococcal conjugate vaccine introduction in Paraguay.
	884	Cost-effectiveness analysis of pneumococcal conjugate vaccine introduction in Paraguay.
	885	Cost-effectiveness analysis of pneumococcal conjugate vaccine introduction in Paraguay.
	886	Cost-effectiveness analysis of pneumococcal conjugate vaccine introduction in Paraguay.
u	887	Cost-effectiveness analysis of pneumococcal conjugate vaccines in preventing pneumonia in Peruvian children.
	888	Cost-effectiveness analysis of pneumococcal conjugate vaccines in preventing pneumonia in Peruvian children.
	889	Cost-effectiveness analysis of pneumococcal conjugate vaccines in preventing pneumonia in Peruvian children.
	890	Cost-effectiveness analysis of pneumococcal conjugate vaccines in preventing pneumonia in Peruvian children.
u	891	Cost-effectiveness analysis of pneumococcal polysaccharide vaccination from age 60 in São Paulo State, Brazil.
	892	Cost-effectiveness analysis of pneumococcal polysaccharide vaccination from age 60 in São Paulo State, Brazil.
u	893	Cost-effectiveness analysis of pneumococcal vaccination for infants in China.
	894	Cost-effectiveness analysis of pneumococcal vaccination for infants in China.
	895	Cost-effectiveness analysis of pneumococcal vaccination for infants in China.
u	896	Cost-effectiveness analysis of pneumococcal vaccination in Spain.
u	897	Cost-effectiveness analysis of pneumococcal vaccination of adults and elderly persons in Belgium.
	898	Cost-effectiveness analysis of pneumococcal vaccination of adults and elderly persons in Belgium.
	899	Cost-effectiveness analysis of pneumococcal vaccination of adults and elderly persons in Belgium.
u	900	Cost-Effectiveness Analysis of Pneumococcal Vaccination with the Pneumococcal Polysaccharide NTHi Protein D Conjugate Vaccine in the Philippines.
u	901	Cost-effectiveness analysis of prophylactic respiratory physiotherapy in pulmonary lobectomy.
	902	Cost-effectiveness analysis of prophylactic respiratory physiotherapy in pulmonary lobectomy.
	903	Cost-effectiveness analysis of prophylactic respiratory physiotherapy in pulmonary lobectomy
u	904	Cost-effectiveness analysis of revised WHO guidelines for management of childhood pneumonia in 74 Countdown countries.
	905	Cost-effectiveness analysis of revised WHO guidelines for management of childhood pneumonia in 74 Countdown countries.
	906	Cost-effectiveness analysis of revised WHO guidelines for management of childhood pneumonia in 74 countdown countries.
u	907	Cost-effectiveness analysis of routine pneumococcal vaccination in the UK: a comparison of the PHiD-CV vaccine and the PCV-13 vaccine using a Markov model.
	908	Cost-effectiveness analysis of routine pneumococcal vaccination in the UK: a comparison of the PHiD-CV vaccine and the PCV-13 vaccine using a Markov model.
	909	Cost-effectiveness analysis of routine pneumococcal vaccination in the UK: a comparison of the PHiD-CV vaccine and the PCV-13 vaccine using a Markov model.
u	910	Cost-effectiveness analysis of switching from intravenous to oral administration of antibiotics in elderly patients.
	911	Cost-effectiveness analysis of switching from intravenous to oral administration of antibiotics in elderly patients.
u	912	Cost-effectiveness analysis of the 10- and 13-valent pneumococcal conjugate vaccines in Argentina.
	913	Cost-effectiveness analysis of the 10- and 13-valent pneumococcal conjugate vaccines in Argentina.
	914	Cost-effectiveness analysis of the 10- and 13-valent pneumococcal conjugate vaccines in Argentina.
u	915	Cost-effectiveness analysis of the available pneumococcal conjugated vaccines for children under five years in Colombia.
	916	Cost-effectiveness analysis of the available pneumococcal conjugated vaccines for children under five years in Colombia.
	917	Cost-effectiveness analysis of the available pneumococcal conjugated vaccines for children under five years in Colombia.
	918	Cost-effectiveness analysis of the available pneumococcal conjugated vaccines for children under five years in Colombia.
u	919	Cost-effectiveness analysis of the introduction of the pneumococcal conjugate vaccine (PCV-13) in the Egyptian national immunization program, 2013.
	920	Cost-effectiveness analysis of the introduction of the pneumococcal conjugate vaccine (PCV-13) in the Egyptian national immunization program, 2013.
	921	Cost-effectiveness analysis of the introduction of the pneumococcal conjugate vaccine (PCV-13) in the Egyptian national immunization program, 2013.
u	922	Cost-effectiveness analysis of the national implementation of integrated community case management and community-based health planning and services in Ghana for the treatment of malaria, diarrhoea and pneumonia.
	923	Cost-effectiveness analysis of the national implementation of integrated community case management and community-based health planning and services in Ghana for the treatment of malaria, diarrhoea and pneumonia.
	924	Cost-effectiveness analysis of the national implementation of integrated community case management and community-based health planning and services in Ghana for the treatment of malaria, diarrhoea and pneumonia.
	925	Cost-effectiveness analysis of the national implementation of integrated community case management and community-based health planning and services in Ghana for the treatment of malaria, diarrhoea and pneumonia.
u	926	Cost-effectiveness analysis of the treatment of ventilator-associated pneumonia with linezolid or vancomycin in Spain.
	927	Cost-effectiveness analysis of the treatment of ventilator-associated pneumonia with linezolid or vancomycin in Spain.
u	928	Cost-effectiveness analysis of three therapeutic schemes in treatment of children's pneumonia.
u	929	Cost-Effectiveness Analysis of Universal Vaccination of Adults Aged 60 Years with 23-Valent Pneumococcal Polysaccharide Vaccine versus Current Practice in Brazil.
	930	Cost-Effectiveness Analysis of Universal Vaccination of Adults Aged 60 Years with 23-Valent Pneumococcal Polysaccharide Vaccine versus Current Practice in Brazil.
	931	Cost-effectiveness analysis of universal vaccination of adults aged 60 years with 23-valent pneumococcal polysaccharide vaccine versus current practice in Brazil.
u	932	Cost-effectiveness analysis: stress ulcer bleeding prophylaxis with proton pump inhibitors, H2 receptor antagonists.
	933	Cost-effectiveness analysis: stress ulcer bleeding prophylaxis with proton pump inhibitors, H2 receptor antagonists.
	934	Cost-Effectiveness Analysis: Stress Ulcer Bleeding Prophylaxis with Proton Pump Inhibitors, H2 Receptor Antagonists
u	935	Cost-effectiveness and cost utility analysis of three pneumococcal conjugate vaccines in children of Peru.
	936	Cost-effectiveness and cost utility analysis of three pneumococcal conjugate vaccines in children of Peru.
	937	Cost-effectiveness and cost utility analysis of three pneumococcal conjugate vaccines in children of Peru.
u	938	Cost-effectiveness and cost-benefit analyses of vaccines.
	939	Cost-effectiveness and cost-benefit analyses of vaccines.
u	940	Cost-effectiveness and Health Benefits of Pediatric 23-valent Pneumococcal Polysaccharide Vaccine, 7-valent Pneumococcal Conjugate Vaccine and Forecasting 13-valent Pneumococcal Conjugate Vaccine in China.
	941	Cost-effectiveness and Health Benefits of Pediatric 23-valent Pneumococcal Polysaccharide Vaccine, 7-valent Pneumococcal Conjugate Vaccine and Forecasting 13-valent Pneumococcal Conjugate Vaccine in China.
	942	Cost-effectiveness and health benefits of pediatric 23-valent pneumococcal polysaccharide vaccine, 7-valent pneumococcal conjugate vaccine and forecasting 13-valent pneumococcal conjugate vaccine in China.
u	943	Cost-effectiveness in hospital infection control--lessons for the 1990s.
	944	Cost-effectiveness in hospital infection control--lessons for the 1990s.
u	945	Cost-effectiveness in the hospital use of antibiotics: introductory considerations.
	946	Cost-effectiveness in the hospital use of antibiotics: introductory considerations.
u	947	Cost-effectiveness issues in ventilator-associated pneumonia.
	948	Cost-effectiveness issues in ventilator-associated pneumonia.
u	949	Cost-effectiveness model of empiric doripenem compared with imipenem-cilastatin in ventilator-associated pneumonia.
	950	Cost-effectiveness model of empiric doripenem compared with imipenem-cilastatin in ventilator-associated pneumonia.
	951	Cost-effectiveness model of empiric doripenem compared with imipenem-cilastatin in ventilator-associated pneumonia.
	952	Cost-Effectiveness Model of Empiric Doripenem Compared with Imipenem-Cilastatin in Ventilator-Associated Pneumonia.
u	953	Cost-effectiveness models of clinical trials of new pharmaceuticals for AIDS-related Pneumocystis carinii pneumonia: are they helpful to policy makers?
	954	Cost-effectiveness models of clinical trials of new pharmaceuticals for AIDS-related Pneumocystis carinii pneumonia: are they helpful to policy makers?
u	955	Cost-effectiveness of 13-valent pneumococcal conjugate vaccination in Mongolia.
	956	Cost-effectiveness of 13-valent pneumococcal conjugate vaccination in Mongolia.
	957	Cost-effectiveness of 13-valent pneumococcal conjugate vaccination in Mongolia.
u	958	Cost-effectiveness of 13-valent pneumococcal conjugate vaccine (PCV13) in older Australians.
	959	Cost-effectiveness of 13-valent pneumococcal conjugate vaccine (PCV13) in older Australians.
	960	Cost-effectiveness of 13-valent pneumococcal conjugate vaccine (PCV13) in older Australians.
u	961	Cost-Effectiveness of 13-Valent Pneumococcal Conjugate Vaccine Among Patients Aged 65-84 Years With Co-Morbidities or Immunosuppression In Belgium.
u	962	Cost-effectiveness of 13-valent pneumococcal conjugate vaccine in Switzerland.
	963	Cost-effectiveness of 13-valent pneumococcal conjugate vaccine in Switzerland.
	964	Cost-effectiveness of 13-valent pneumococcal conjugate vaccine in Switzerland.
	965	Cost-effectiveness of 13-valent pneumococcal conjugate vaccine in Switzerland
u	966	Cost-effectiveness of 13-valent pneumococcal conjugate vaccine: Germany, Greece, and The Netherlands.
	967	Cost-effectiveness of 13-valent pneumococcal conjugate vaccine: Germany, Greece, and The Netherlands.
	968	Cost-effectiveness of 13-valent pneumococcal conjugate vaccine: Germany, Greece, and The Netherlands.
u	969	Cost-Effectiveness of 30- Compared to 20-Milliliter Blood Cultures: a Retrospective Study.
	970	Cost-Effectiveness of 30- Compared to 20-Milliliter Blood Cultures: a Retrospective Study.
	971	Cost-effectiveness of 30- compared to 20-milliliter blood cultures: a retrospective study.
u	972	Cost-effectiveness of a 10- versus 13-valent pneumococcal conjugate vaccine in Denmark and Sweden.
	973	Cost-effectiveness of a 10- versus 13-valent pneumococcal conjugate vaccine in Denmark and Sweden.
	974	Cost-effectiveness of a 10- versus 13-valent pneumococcal conjugate vaccine in Denmark and Sweden.
u	975	Cost-effectiveness of a pneumococcal conjugate immunisation program for infants in Switzerland.
	976	Cost-effectiveness of a pneumococcal conjugate immunisation program for infants in Switzerland.
	977	Cost-effectiveness of a pneumococcal conjugate immunisation program for infants in Switzerland.
u	978	Cost-effectiveness of adenotonsillectomy in reducing obstructive sleep apnea, cerebrovascular ischemia, vaso-occlusive pain, and ACS episodes in pediatric sickle cell disease.
	979	Cost-effectiveness of adenotonsillectomy in reducing obstructive sleep apnea, cerebrovascular ischemia, vaso-occlusive pain, and ACS episodes in pediatric sickle cell disease.
	980	Cost-effectiveness of adenotonsillectomy in reducing obstructive sleep apnea, cerebrovascular ischemia, vaso-occlusive pain, and ACS episodes in pediatric sickle cell disease.
u	981	Cost-effectiveness of administering 13-valent pneumococcal conjugate vaccine in addition to 23-valent pneumococcal polysaccharide vaccine to adults with immunocompromising conditions.
	982	Cost-effectiveness of administering 13-valent pneumococcal conjugate vaccine in addition to 23-valent pneumococcal polysaccharide vaccine to adults with immunocompromising conditions.
	983	Cost-effectiveness of administering 13-valent pneumococcal conjugate vaccine in addition to 23-valent pneumococcal polysaccharide vaccine to adults with immunocompromising conditions.
u	984	Cost-effectiveness of adult pneumococcal conjugate vaccination in the Netherlands.
	985	Cost-effectiveness of adult pneumococcal conjugate vaccination in the Netherlands.
	986	Cost-effectiveness of adult pneumococcal conjugate vaccination in the Netherlands.
u	987	Cost-effectiveness of adult vaccination strategies using pneumococcal conjugate vaccine compared with pneumococcal polysaccharide vaccine.
	988	Cost-effectiveness of adult vaccination strategies using pneumococcal conjugate vaccine compared with pneumococcal polysaccharide vaccine.
	989	Cost-effectiveness of adult vaccination strategies using pneumococcal conjugate vaccine compared with pneumococcal polysaccharide vaccine.
u	990	Cost-effectiveness of antibiotic treatment strategies for community-acquired pneumonia: results from a cluster randomized cross-over trial.
	991	Cost-effectiveness of antibiotic treatment strategies for community-acquired pneumonia: results from a cluster randomized cross-over trial.
	992	Cost-effectiveness of antibiotic treatment strategies for community-acquired pneumonia: results from a cluster randomized cross-over trial.
	993	Cost-effectiveness of antibiotic treatment strategies for community-acquired pneumonia: results from a cluster randomized cross-over trial.
u	994	Cost-effectiveness of ceftazidime by continuous infusion versus intermittent infusion for nosocomial pneumonia.
	995	Cost-effectiveness of ceftazidime by continuous infusion versus intermittent infusion for nosocomial pneumonia.
u	996	Cost-effectiveness of ceftriaxone 1 g vs second-generation cephalosporins in the treatment of pneumonia in general medical wards in Germany.
	997	Cost-effectiveness of ceftriaxone 1 g vs second-generation cephalosporins in the treatment of pneumonia in general medical wards in Germany.
	998	Cost-effectiveness of ceftriaxone 1 g vs second-generation cephalosporins in the treatment of pneumonia in general medical wards in Germany.
u	999	Cost-effectiveness of ceftriaxone in the treatment of community-acquired pneumonia in adult hospital patients. A pharmaco-economic study based on a meta-analysis.
	1000	Cost-effectiveness of ceftriaxone in the treatment of community-acquired pneumonia in adult hospital patients. A pharmaco-economic study based on a meta-analysis.
	1001	Cost-effectiveness of ceftriaxone in the treatment of community-acquired pneumonia in adult hospital patients. A pharmaco-economic study based on a meta-analysis.
u	1002	Cost-effectiveness of ceftriaxone in the treatment of community-acquired pneumonia in adult hospital patients.
	1003	Cost-effectiveness of ceftriaxone in the treatment of community-acquired pneumonia in adult hospital patients.
	1004	Cost-effectiveness of ceftriaxone in the treatment of community-acquired pneumonia in adult hospital patients.
	1005	Cost-effectiveness of ceftriaxone in the treatment of community-acquired pneumonia in adult hospital patients.
u	1006	Cost-effectiveness of chest x-rays in infants with clinically suspected viral bronchiolitis in Colombia.
	1007	Cost-effectiveness of community-acquired pneumonia therapy.
	1008	Cost-effectiveness of community-acquired pneumonia therapy.
	1009	Cost-Effectiveness of Community-Acquired Pneumonia Therapy
u	1010	Cost-effectiveness of conjugate pneumococcal vaccination in Singapore: comparing estimates for 7-valent, 10-valent, and 13-valent vaccines.
	1011	Cost-effectiveness of conjugate pneumococcal vaccination in Singapore: comparing estimates for 7-valent, 10-valent, and 13-valent vaccines.
	1012	Cost-effectiveness of conjugate pneumococcal vaccination in Singapore: comparing estimates for 7-valent, 10-valent, and 13-valent vaccines.
u	1013	Cost-effectiveness of dual influenza and pneumococcal vaccination in 50-year-olds
u	1014	Cost-effectiveness of educational outreach to primary care nurses to increase tuberculosis case detection and improve respiratory care: economic evaluation alongside a randomised trial.
	1015	Cost-effectiveness of educational outreach to primary care nurses to increase tuberculosis case detection and improve respiratory care: economic evaluation alongside a randomised trial.
	1016	Cost-effectiveness of educational outreach to primary care nurses to increase tuberculosis case detection and improve respiratory care: economic evaluation alongside a randomised trial.
	1017	Cost-effectiveness of empirical prescribing of antimicrobials in community-acquired pneumonia in three countries in the presence of resistance.
	1018	Cost-effectiveness of empirical prescribing of antimicrobials in community-acquired pneumonia in three countries in the presence of resistance.
	1019	Cost-effectiveness of empirical prescribing of antimicrobials in community-acquired pneumonia in three countries in the presence of resistance.
u	1020	Cost-effectiveness of full-course oral levofloxacin in severe community-acquired pneumonia.
	1021	Cost-effectiveness of full-course oral levofloxacin in severe community-acquired pneumonia.
	1022	Cost-effectiveness of full-course oral levofloxacin in severe community-acquired pneumonia.
u	1023	Cost-effectiveness of gatifloxacin vs ceftriaxone with a macrolide for the treatment of community-acquired pneumonia.
	1024	Cost-effectiveness of gatifloxacin vs ceftriaxone with a macrolide for the treatment of community-acquired pneumonia.
	1025	Cost-effectiveness of Gatifloxacin vs Ceftriaxone With a Macrolide for the Treatment of Community-Acquired Pneumonia.
u	1026	Cost-effectiveness of Haemophilus influenzae type b (Hib) vaccine introduction in the universal immunization schedule in Haryana State, India.
	1027	Cost-effectiveness of Haemophilus influenzae type b (Hib) vaccine introduction in the universal immunization schedule in Haryana State, India.
	1028	Cost-effectiveness of Haemophilus influenzae type b (Hib) vaccine introduction in the universal immunization schedule in Haryana State, India.
	1029	Cost-Effectiveness of Haemophilus influenzae Type B (Hib) Vaccine Introduction in the Universal Immunization Schedule in Haryana State, India
u	1030	Cost-effectiveness of heat and moisture exchangers compared to usual care for pulmonary rehabilitation after total laryngectomy in Poland.
	1031	Cost-effectiveness of heat and moisture exchangers compared to usual care for pulmonary rehabilitation after total laryngectomy in Poland.
	1032	Cost-effectiveness of heat and moisture exchangers compared to usual care for pulmonary rehabilitation after total laryngectomy in Poland.
u	1033	Cost-effectiveness of heptavalent conjugate pneumococcal vaccine (Prevenar) in Germany: considering a high-risk population and herd immunity effects.
	1034	Cost-effectiveness of heptavalent conjugate pneumococcal vaccine (Prevenar) in Germany: considering a high-risk population and herd immunity effects.
	1035	Cost-Effectiveness of Heptavalent Conjugate Pneumococcal Vaccine (Prevenar) in Germany: Considering a High-Risk Population and Herd Immunity Effects
u	1036	Cost-effectiveness of histamine receptor-2 antagonist versus proton pump inhibitor for stress ulcer prophylaxis in critically ill patients*.
	1037	Cost-effectiveness of histamine receptor-2 antagonist versus proton pump inhibitor for stress ulcer prophylaxis in critically ill patients*.
	1038	Cost-Effectiveness of Histamine2 Receptor Antagonists Versus Proton Pump Inhibitors for Stress Ulcer Prophylaxis in Critically Ill Patients.
	1039	Cost-Effectiveness of Histamine2 Receptor Antagonists Versus Proton Pump Inhibitors for Stress Ulcer Prophylaxis in Critically Ill Patients.
	1040	Cost-Effectiveness of Histamine2 Receptor Antagonists Versus Proton Pump Inhibitors for Stress Ulcer Prophylaxis in Critically Ill Patients.
u	1041	Cost-effectiveness of hospital vaccination programs in North Carolina.
	1042	Cost-effectiveness of hospital vaccination programs in North Carolina.
	1043	Cost-effectiveness of hospital vaccination programs in North Carolina.
u	1044	Cost-effectiveness of hydroxyurea in reducing the frequency of pain episodes and hospitalization in pediatric sickle cell disease.
	1045	Cost-effectiveness of hydroxyurea in reducing the frequency of pain episodes and hospitalization in pediatric sickle cell disease.
u	1046	Cost-effectiveness of Implementing Low-Tidal Volume Ventilation in Patients With Acute Lung Injury.
u	1047	Cost-effectiveness of improving pediatric hospital care in Nicaragua.
	1048	Cost-effectiveness of improving pediatric hospital care in Nicaragua.
	1049	Cost-effectiveness of improving pediatric hospital care in Nicaragua.
	1050	Cost-effectiveness of improving pediatric hospital care in Nicaragua.
u	1051	Cost-effectiveness of influenza vaccination in prior pneumonia patients in Israel.
	1052	Cost-effectiveness of influenza vaccination in prior pneumonia patients in Israel.
	1053	Cost-effectiveness of influenza vaccination in prior pneumonia patients in Israel.
u	1054	Cost-effectiveness of introducing the conjugated pneumococcal vaccine to routine free immunizations for infants in Lazio, Italy.
	1055	Cost-effectiveness of introducing the conjugated pneumococcal vaccine to routine free immunizations for infants in Lazio, Italy.
	1056	Cost-effectiveness of introducing the conjugated pneumococcal vaccine to routine free immunizations for infants in Lazio, Italy.
u	1057	Cost-effectiveness of IV-to-oral switch therapy: azithromycin vs cefuroxime with or without erythromycin for the treatment of community-acquired pneumonia.
	1058	Cost-effectiveness of IV-to-oral switch therapy: azithromycin vs cefuroxime with or without erythromycin for the treatment of community-acquired pneumonia.
u	1059	Cost-Effectiveness of Linezolid versus Vancomycin among Patients with Methicillin-Resistant Staphylococcus aureus Confirmed Nosocomial Pneumonia in China.
u	1060	Cost-effectiveness of linezolid versus vancomycin in mechanical ventilation-associated nosocomial pneumonia caused by methicillin-resistant staphylococcus aureus.
u	1061	Cost-effectiveness of linezolid versus vancomycin in mechanical ventilation-associated nosocomial pneumonia caused by methicillin-resistant staphylococcus aureus.
	1062	Cost-effectiveness of linezolid versus vancomycin in mechanical ventilation-associated nosocomial pneumonia caused by methicillin-resistant Staphylococcus aureus.
u	1063	Cost-effectiveness of linezolid vs vancomycin in suspected methicillin-resistant Staphylococcus aureus nosocomial pneumonia in Germany.
	1064	Cost-effectiveness of linezolid vs vancomycin in suspected methicillin-resistant Staphylococcus aureus nosocomial pneumonia in Germany.
	1065	Cost-effectiveness of linezolid vs vancomycin in suspected methicillin-resistant Staphylococcus aureus nosocomial pneumonia in Germany.
u	1066	Cost-effectiveness of new adult pneumococcal vaccination strategies in Italy.
	1067	Cost-effectiveness of new adult pneumococcal vaccination strategies in Italy.
u	1068	Cost-effectiveness of oral gemifloxacin versus intravenous ceftriaxone followed by oral cefuroxime with/without a macrolide for the treatment of hospitalized patients with community-acquired pneumonia.
	1069	Cost-effectiveness of oral gemifloxacin versus intravenous ceftriaxone followed by oral cefuroxime with/without a macrolide for the treatment of hospitalized patients with community-acquired pneumonia.
	1070	Cost-effectiveness of oral gemifloxacin versus intravenous ceftriaxone followed by oral cefuroxime with/without a macrolide for the treatment of hospitalized patients with community-acquired pneumonia.
u	1071	Cost-effectiveness of palivizumab in New Zealand.
	1072	Cost-effectiveness of palivizumab in New Zealand.
u	1073	Cost-effectiveness of pneumococcal conjugate vaccination in Croatia.
	1074	Cost-effectiveness of pneumococcal conjugate vaccination in Croatia.
	1075	Cost-effectiveness of pneumococcal conjugate vaccination in Croatia.
	1076	Cost-effectiveness of pneumococcal conjugate vaccination in Croatia.
u	1077	Cost-effectiveness of pneumococcal conjugate vaccination in Georgia.
	1078	Cost-effectiveness of pneumococcal conjugate vaccination in Georgia.
	1079	Cost-effectiveness of pneumococcal conjugate vaccination in Georgia.
	1080	Cost-effectiveness of pneumococcal conjugate vaccination in Georgia.
u	1081	Cost-effectiveness of pneumococcal conjugate vaccination in immunocompromised adults.
	1082	Cost-effectiveness of pneumococcal conjugate vaccination in immunocompromised adults.
	1083	Cost-effectiveness of pneumococcal conjugate vaccination in immunocompromised adults.
u	1084	Cost-effectiveness of pneumococcal conjugate vaccination in Latin America and the Caribbean: a regional analysis.
	1085	Cost-effectiveness of pneumococcal conjugate vaccination in Latin America and the Caribbean: a regional analysis.
u	1086	Cost-effectiveness of pneumococcal conjugate vaccination in the prevention of child mortality: an international economic analysis.
	1087	Cost-effectiveness of pneumococcal conjugate vaccination in the prevention of child mortality: an international economic analysis.
u	1088	Cost-effectiveness of pneumococcal conjugate vaccine: an update after 7 years of use in the United States.
u	1089	Cost-effectiveness of pneumococcal conjugate vaccines of 7, 10, and 13 valences in Colombian children.
	1090	Cost-effectiveness of pneumococcal conjugate vaccines of 7, 10, and 13 valences in Colombian children.
	1091	Cost-effectiveness of pneumococcal conjugate vaccines of 7, 10, and 13 valences in Colombian children.
u	1092	Cost-effectiveness of pneumococcal polysaccharide vaccine among healthcare workers during an influenza pandemic.
	1093	Cost-effectiveness of pneumococcal polysaccharide vaccine among healthcare workers during an influenza pandemic.
u	1094	Cost-effectiveness of pneumococcal vaccination for prevention of invasive pneumococcal disease in the elderly: an update for 10 Western European countries.
	1095	Cost-effectiveness of pneumococcal vaccination for prevention of invasive pneumococcal disease in the elderly: an update for 10 Western European countries.
u	1096	Cost-Effectiveness of Pneumococcal Vaccination of Elderly In Germany.
u	1097	Cost-effectiveness of pneumococcal vaccination of older people: a study in 5 western European countries.
	1098	Cost-effectiveness of pneumococcal vaccination of older people: a study in 5 western European countries.
	1099	Cost-effectiveness of pneumococcal vaccination of older people: a study in 5 western European countries.
u	1100	Cost-effectiveness of pneumococcal vaccination strategies for the elderly in Korea.
	1101	Cost-effectiveness of pneumococcal vaccination strategies for the elderly in Korea.
	1102	Cost-effectiveness of pneumococcal vaccination strategies for the elderly in Korea.
u	1103	Cost-effectiveness of pneumococcal vaccines for adults in the United States.
	1104	Cost-effectiveness of pneumococcal vaccines for adults in the United States.
	1105	Cost-effectiveness of pneumococcal vaccines for adults in the United States.
u	1106	Cost-effectiveness of procalcitonin-guided antibiotic use in community acquired pneumonia.
	1107	Cost-effectiveness of procalcitonin-guided antibiotic use in community acquired pneumonia.
	1108	Cost-effectiveness of procalcitonin-guided antibiotic use in community acquired pneumonia.
	1109	Cost-Effectiveness of Procalcitonin-Guided Antibiotic Use in Community Acquired Pneumonia.
u	1110	Cost-effectiveness of prophylaxis against Pneumocystis carinii pneumonia in patients with Wegner's granulomatosis undergoing immunosuppressive therapy.
	1111	Cost-effectiveness of prophylaxis against Pneumocystis carinii pneumonia in patients with Wegner's granulomatosis undergoing immunosuppressive therapy.
u	1112	Cost-effectiveness of Prophylaxis Against Pneumocystis jiroveci Pneumonia in Patients with Crohn's Disease.
	1113	Cost-effectiveness of Prophylaxis Against Pneumocystis jiroveci Pneumonia in Patients with Crohn's Disease.
	1114	Cost-effectiveness of prophylaxis against Pneumocystis jiroveci pneumonia in patients with Crohn's disease.
	1115	Cost-effectiveness of Prophylaxis Against Pneumocystis jiroveci Pneumonia in Patients with Crohn's Disease.
u	1116	Cost-effectiveness of prospective and continuous parenteral antibiotic control: experience at the Palo Alto Veterans Affairs Medical Center from 1987 to 1989.
	1117	Cost-effectiveness of prospective and continuous parenteral antibiotic control: experience at the Palo Alto Veterans Affairs Medical Center from 1987 to 1989.
u	1118	Cost-effectiveness of routine antenatal varicella screening.
	1119	Cost-effectiveness of routine antenatal varicella screening.
u	1120	Cost-effectiveness of screening programs for Chlamydia trachomatis: a population-based dynamic approach.
	1121	Cost-effectiveness of screening programs for Chlamydia trachomatis: a population-based dynamic approach.
u	1122	Cost-effectiveness of sparfloxacin compared with other oral antimicrobials in outpatient treatment of community-acquired pneumonia.
	1123	Cost-effectiveness of sparfloxacin compared with other oral antimicrobials in outpatient treatment of community-acquired pneumonia.
u	1124	Cost-effectiveness of stockpiling 23-valent pneumococcal polysaccharide vaccine to prevent secondary pneumococcal infections among a high-risk population in the United States during an influenza pandemic.
	1125	Cost-effectiveness of stockpiling 23-valent pneumococcal polysaccharide vaccine to prevent secondary pneumococcal infections among a high-risk population in the United States during an influenza pandemic.
	1126	Cost-effectiveness of stockpiling 23-valent pneumococcal polysaccharide vaccine to prevent secondary pneumococcal infections among a high-risk population in the united states during an influenza pandemic
u	1127	Cost-effectiveness of the CRM-based 7-valent pneumococcal conjugated vaccine (PCV7) in Argentina.
	1128	Cost-effectiveness of the CRM-based 7-valent pneumococcal conjugated vaccine (PCV7) in Argentina.
	1129	Cost-effectiveness of the CRM-based 7-valent pneumococcal conjugated vaccine (PCV7) in Argentina.
u	1130	Cost-effectiveness of the Haemophilus influenzae type b vaccine for infants in mainland China.
	1131	Cost-effectiveness of the Haemophilus influenzae type b vaccine for infants in mainland China.
u	1132	Cost-effectiveness of the introduction of the pneumococcal polysaccharide vaccine in elderly Colombian population.
	1133	Cost-effectiveness of the introduction of the pneumococcal polysaccharide vaccine in elderly Colombian population.
	1134	Cost-effectiveness of the introduction of the pneumococcal polysaccharide vaccine in elderly Colombian population
u	1135	Cost-effectiveness of the LABA/LAMA dual bronchodilator indacaterol/glycopyrronium in a Swedish healthcare setting.
	1136	Cost-effectiveness of the LABA/LAMA dual bronchodilator indacaterol/glycopyrronium in a Swedish healthcare setting.
u	1137	Cost-effectiveness of the pneumococcal vaccine in healthy younger adults.
	1138	Cost-effectiveness of the pneumococcal vaccine in healthy younger adults.
u	1139	Cost-effectiveness of the pneumococcal vaccine in the United States Navy and Marine Corps.
	1140	Cost-effectiveness of the pneumococcal vaccine in the United States Navy and Marine Corps.
	1141	Cost-effectiveness of the pneumococcal vaccine in the United States Navy and marine corps.
u	1142	Cost-effectiveness of tolvaptan for the treatment of hyponatraemia secondary to syndrome of inappropriate antidiuretic hormone secretion in Sweden.
	1143	Cost-effectiveness of tolvaptan for the treatment of hyponatraemia secondary to syndrome of inappropriate antidiuretic hormone secretion in Sweden.
	1144	Cost-effectiveness of tolvaptan for the treatment of hyponatraemia secondary to syndrome of inappropriate antidiuretic hormone secretion in Sweden.
u	1145	Cost-effectiveness of treating influenzalike illness with oseltamivir in the United States.
	1146	Cost-effectiveness of treating influenzalike illness with oseltamivir in the United States.
	1147	Cost-effectiveness of treating influenzalike illness with oseltamivir in the United States.
u	1148	Cost-effectiveness of universal pneumococcal vaccination in Uruguay.
u	1149	Cost-effectiveness of using 2 vs 3 primary doses of 13-valent pneumococcal conjugate vaccine.
	1150	Cost-effectiveness of using 2 vs 3 primary doses of 13-valent pneumococcal conjugate vaccine.
	1151	Cost-effectiveness of using 2 vs 3 primary doses of 13-valent pneumococcal conjugate vaccine.
u	1152	Cost-effectiveness of vaccinating adults with the 23-valent pneumococcal polysaccharide vaccine (PPV23) in Germany.
	1153	Cost-effectiveness of vaccinating adults with the 23-valent pneumococcal polysaccharide vaccine (PPV23) in Germany.
u	1154	Cost-effectiveness of vaccinating elderly against pneumococcal pneumonia.
u	1155	Cost-effectiveness of vaccinating for invasive pneumococcal disease in the elderly in the Lazio region of Italy.
	1156	Cost-effectiveness of vaccinating for invasive pneumococcal disease in the elderly in the Lazio region of Italy.
u	1157	Cost-Effectiveness of Vaccinating Immunocompetent ≥65 Year Olds with the 13-Valent Pneumococcal Conjugate Vaccine in England.
	1158	Cost-Effectiveness of Vaccinating Immunocompetent ≥65 Year Olds with the 13-Valent Pneumococcal Conjugate Vaccine in England.
	1159	Cost-effectiveness of vaccinating immunocompetent ≥65 year olds with the 13-valent pneumococcal conjugate vaccine in England.
	1160	Cost-Effectiveness of Vaccinating Immunocompetent ≥65 Year Olds with the 13-Valent Pneumococcal Conjugate Vaccine in England.
u	1161	Cost-efficacy of cultured epidermal autografts in massive pediatric burns.
	1162	Cost-efficacy of cultured epidermal autografts in massive pediatric burns.
u	1163	Costing of severe pneumonia in hospitalized infants and children aged 2-36 months, at a secondary and tertiary level hospital of a not-for-profit organization.
	1164	Costing of severe pneumonia in hospitalized infants and children aged 2-36 months, at a secondary and tertiary level hospital of a not-for-profit organization.
u	1165	Costo-efectividad de la radiograf¡a de t¢rax en lactantes con sospecha cl¡nica de bronquiolitis viral en Colombia.
	1166	Costo-efectividad de la radiografía de tórax en lactantes con sospecha clínica de bronquiolitis viral en Colombia.
u	1167	Costo-efectividad de la vacunación universal antineumocócica en Uruguay.
	1168	Costo-efectividad de la vacunación universal antineumocócica en Uruguay.
u	1169	Costs and benefits of group living with disease: a case study of pneumonia in bighorn lambs (Ovis canadensis).
	1170	Costs and benefits of group living with disease: a case study of pneumonia in bighorn lambs (Ovis canadensis).
	1171	Costs and benefits of group living with disease: a case study of pneumonia in bighorn lambs (Ovis canadensis).
u	1172	Costs and outcomes of prolonged cytomegalovirus prophylaxis to cover the enhanced immunosuppression phase following lung transplantation.
	1173	Costs and outcomes of prolonged cytomegalovirus prophylaxis to cover the enhanced immunosuppression phase following lung transplantation.
u	1174	Costs associated with infant bronchiolitis in the Baffin region of Nunavut.
	1175	Costs associated with infant bronchiolitis in the Baffin region of Nunavut.
u	1176	Costs associated with shorter duration of antibiotic therapy in hospitalized patients with mild-to-moderate severe community-acquired pneumonia.
	1177	Costs associated with shorter duration of antibiotic therapy in hospitalized patients with mild-to-moderate severe community-acquired pneumonia.
	1178	Costs associated with shorter duration of antibiotic therapy in hospitalized patients with mild-to-moderate severe community-acquired pneumonia.
u	1179	Costs of implementing integrated community case management (iCCM) in six African countries: implications for sustainability.
u	1180	Costs of Treating Lower Respiratory Tract Infections in Outpatients.
u	1181	Costs of treating lower respiratory tract infections.
	1182	Costs of treating lower respiratory tract infections.
u	1183	Cost-utility analysis of 10- and 13-valent pneumococcal conjugate vaccines: protection at what price in the Thai context?
	1184	Cost-utility analysis of 10- and 13-valent pneumococcal conjugate vaccines: protection at what price in the Thai context?
	1185	Cost-utility analysis of 10- and 13-valent pneumococcal conjugate vaccines: protection at what price in the Thai context?
u	1186	Co-trimoxazole prophylaxis in adults, including pregnant women, with HIV: a systematic review and meta-analysis.
	1187	Co-trimoxazole prophylaxis in adults, including pregnant women, with HIV: a systematic review and meta-analysis.
	1188	Counterpoint to 'pneumococcal vaccine after 15 years of use'.
	1189	Counterpoint to 'pneumococcal vaccine after 15 years of use'.
u	1190	Critical analysis of common canister programs: a review of cross-functional considerations and health system economics.
u	1191	Critical care in low-income countries.
	1192	Critical care in low-income countries.
	1193	Critical care in low-income countries.
u	1194	Cumulative burden of oral corticosteroid adverse effects and the economic implications of corticosteroid use in patients with systemic lupus erythematosus.
	1195	Cumulative burden of oral corticosteroid adverse effects and the economic implications of corticosteroid use in patients with systemic lupus erythematosus.
u	1196	Current guidelines on stress ulcer prophylaxis.
	1197	Current guidelines on stress ulcer prophylaxis.
u	1198	Current methods for capsular typing of Streptococcus pneumoniae.
u	1199	Current PCV-7 vaccination not cost effective in the Netherlands.
u	1200	Cytomegalovirus viremia, viruria and disease after autologous peripheral blood stem cell transplantation: no need for surveillance.
	1201	Cytomegalovirus viremia, viruria and disease after autologous peripheral blood stem cell transplantation: no need for surveillance.
u	1202	Daily goals checklist--a goal-directed method to eliminate nosocomial infection in the intensive care unit.
	1203	Daily goals checklist--a goal-directed method to eliminate nosocomial infection in the intensive care unit.
u	1204	Day-case laparoscopic cholecystectomy: treatment of choice for selected patients?
	1205	Day-case laparoscopic cholecystectomy: treatment of choice for selected patients?
u	1206	Decision analysis of antibiotic and diagnostic strategies in ventilator-associated pneumonia.
u	1207	Declining invasive pneumococcal disease mortality in the United States, 1990–2005
u	1208	Decompressive Craniectomy in Spontaneous Intracerebral Hemorrhage: A Case-Control Study.
u	1209	Decreased Pseudomonas aeruginosa biofilm formation on nanomodified endotracheal tubes: a dynamic lung model.
	1210	Decreased Pseudomonas aeruginosa biofilm formation on nanomodified endotracheal tubes: a dynamic lung model.
	1211	Decreased Staphylococcus aureus biofilm formation on nanomodified endotracheal tubes: a dynamic airway model.
	1212	Decreased Staphylococcus aureus biofilm formation on nanomodified endotracheal tubes: a dynamic airway model.
u	1213	Deep venous thrombosis prophylaxis is not indicated for laparoscopic cholecystectomy.
	1214	Deep venous thrombosis prophylaxis is not indicated for laparoscopic cholecystectomy.
u	1215	Definition, prevalence and burden of oropharyngeal dysphagia: a serious problem among older adults worldwide and the impact on prognosis and hospital resources.
	1216	Definition, prevalence and burden of oropharyngeal dysphagia: a serious problem among older adults worldwide and the impact on prognosis and hospital resources.
	1217	Definition, prevalence and burden of oropharyngeal dysphagia: a serious problem among older adults worldwide and the impact on prognosis and hospital resources.
	1218	Definition, prevalence and burden of oropharyngeal dysphagia: a serious problem among older adults worldwide and the impact on prognosis and hospital resources.
u	1219	Description of the outcomes of prior authorization of palivizumab for prevention of respiratory syncytial virus infection in a managed care organization.
	1220	Description of the outcomes of prior authorization of palivizumab for prevention of respiratory syncytial virus infection in a managed care organization.
u	1221	Design and validation of a supragenome array for determination of the genomic content of Haemophilus influenzae isolates.
	1222	Design and validation of a supragenome array for determination of the genomic content of Haemophilus influenzae isolates.
u	1223	Design of the Dutch prevention of influenza, surveillance and management (PRISMA) study.
	1224	Design of the Dutch prevention of influenza, surveillance and management (PRISMA) study.
u	1225	Despite High Cost, Improved Pneumococcal Vaccine Expected To Return 10-Year Net Savings Of $12 Billion.
	1226	Despite High Cost, Improved Pneumococcal Vaccine Expected To Return 10-Year Net Savings Of $12 Billion.
u	1227	Detection of nosocomial lung infection in ventilated patients. Use of a protected specimen brush and quantitative culture techniques in 147 patients.
	1228	Detection of nosocomial lung infection in ventilated patients. Use of a protected specimen brush and quantitative culture techniques in 147 patients.
u	1229	Detection of Pneumocystis carinii. Comparative study of monoclonal antibody and silver staining.
	1230	Detection of Pneumocystis carinii. Comparative study of monoclonal antibody and silver staining.
u	1231	Determining the cost-effectiveness of adult pneumococcal vaccination strategies.
	1232	Determining the cost-effectiveness of adult pneumococcal vaccination strategies.
u	1233	Determining the Ideal Strategy for Ventilator-associated Pneumonia Prevention. Cost-Benefit Analysis.
	1234	Determining the Ideal Strategy for Ventilator-associated Pneumonia Prevention. Cost-Benefit Analysis.
	1235	Determining the ideal strategy for ventilator-associated pneumonia prevention. Cost-benefit analysis.
u	1236	Development and pilot testing of computerized order entry algorithms for geriatric problems in nursing homes.
	1237	Development and pilot testing of computerized order entry algorithms for geriatric problems in nursing homes.
u	1238	Development and validation of a microsimulation economic model to evaluate the disease burden associated with smoking and the cost-effectiveness of tobacco control interventions in Latin America.
	1239	Development and validation of a microsimulation economic model to evaluate the disease burden associated with smoking and the cost-effectiveness of tobacco control interventions in Latin America.
	1240	Development and Validation of a Microsimulation Economic Model to Evaluate the Disease Burden Associated with Smoking and the Cost-Effectiveness of Tobacco Control Interventions in Latin America
u	1241	Development of a best-practice model at a university hospital to increase efficiency in the management of patients with community-acquired pneumonia.
	1242	Development of a best-practice model at a university hospital to increase efficiency in the management of patients with community-acquired pneumonia.
u	1243	Development of Mycoplasma hyopneumoniae Recombinant Vaccines.
	1244	Development of Mycoplasma hyopneumoniae Recombinant Vaccines.
u	1245	Development of triplex SYBR green real-time PCR for detecting Mycoplasma pneumoniae, Chlamydophila pneumoniae, and Legionella spp. without extraction of DNA.
	1246	Development of triplex SYBR green real-time PCR for detecting Mycoplasma pneumoniae, Chlamydophila pneumoniae, and Legionella spp. without extraction of DNA.
u	1247	Diabetes mellitus and infection: an evaluation of hospital utilization and management costs in the United States.
	1248	Diabetes mellitus and infection: an evaluation of hospital utilization and management costs in the United States.
	1249	Diabetes mellitus and infection: an evaluation of hospital utilization and management costs in the United States.
u	1250	Diagnosis and treatment of Pneumocystis carinii pneumonia: economic issues and cost-effectiveness.
u	1251	Diagnosis and treatment of respiratory symptoms of initially unsuspected gastroesophageal reflux in infants.
	1252	Diagnosis and treatment of respiratory symptoms of initially unsuspected gastroesophageal reflux in infants.
u	1253	Diagnosis and Treatment of the Febrile Child
	1254	Diagnosis and Treatment of the Febrile Child
u	1255	Diagnosis of gram negative, ventilator associated pneumonia by assaying endotoxin in bronchial lavage fluid.
	1256	Diagnosis of gram negative, ventilator associated pneumonia by assaying endotoxin in bronchial lavage fluid.
u	1257	Diagnosis of Pneumocystis pneumonia: evaluation of four serologic biomarkers.
	1258	Diagnosis of Pneumocystis pneumonia: evaluation of four serologic biomarkers.
u	1259	Diagnosis of ventilator-associated pneumonia.
	1260	Diagnosis of ventilator-associated pneumonia.
u	1261	Diagnostic performance of ELISA and PCR in identifying SRLV-infected sheep and goats using serum, plasma and milk samples and in early detection of infection in dairy flocks through bulk milk testing.
	1262	Diagnostic performance of ELISA and PCR in identifying SRLV-infected sheep and goats using serum, plasma and milk samples and in early detection of infection in dairy flocks through bulk milk testing.
u	1263	Diagnostic strategies for Pneumocystis carinii pneumonia.
	1264	Diagnostic strategies for Pneumocystis carinii pneumonia.
u	1265	Diagnostic strategies of Pneumocystis pneumonia in HIV-infected patients. Decision analysis and medico-economic consequences.
u	1266	Diagnostic Yield of a Direct Quantitative Smear of Lower Respiratory Tract Secretions in Patients with Suspected Pneumonia Compared to a Semi-quantitative Culture.
	1267	Diagnostic Yield of a Direct Quantitative Smear of Lower Respiratory Tract Secretions in Patients with Suspected Pneumonia Compared to a Semi-quantitative Culture.
	1268	Diagnostic yield of a direct quantitative smear of lower respiratory tract secretions in patients with suspected pneumonia compared to a semi-quantitative culture.
u	1269	Diagnostic, therapeutic and economic consequences of a positive urinary antigen test for Legionella spp. in patients admitted with community-acquired pneumonia: a 7-year retrospective evaluation.
	1270	Diagnostic, therapeutic and economic consequences of a positive urinary antigen test for Legionella spp. in patients admitted with community-acquired pneumonia: a 7-year retrospective evaluation.
	1271	Diagnostic, therapeutic and economic consequences of a positive urinary antigen test for Legionella spp. in patients admitted with community-acquired pneumonia: a 7-year retrospective evaluation.
u	1272	Direct hospital admission more cost-effective than ED admission.
u	1273	Direct medical costs associated with using vancomycin in methicillin-resistant Staphylococcus aureus infections: an economic model.
	1274	Direct medical costs associated with using vancomycin in methicillin-resistant Staphylococcus aureus infections: an economic model.
u	1275	Discontinuation of secondary prophylaxis for opportunistic infections in HIV-infected patients receiving highly active antiretroviral therapy.
	1276	Disease control priorities, third edition: Volume 2. Reproductive, maternal, newborn, and child health.
u	1277	Disinfection of water distribution systems for legionella: a review of application procedures and methodologies.
	1278	Disinfection of water distribution systems for legionella: a review of application procedures and methodologies.
u	1279	Disseminated herpes zoster in the immunocompromised host: a comparative trial of acyclovir and vidarabine. The NIAID Collaborative Antiviral Study Group.
	1280	Disseminated herpes zoster in the immunocompromised host: a comparative trial of acyclovir and vidarabine. The NIAID Collaborative Antiviral Study Group.
u	1281	Dissemination of Bacillus cereus in an intensive care unit.
	1282	Dissemination of Bacillus cereus in an intensive care unit.
u	1283	Do Children with Uncomplicated Severe Acute Malnutrition Need Antibiotics? A Systematic Review and Meta-Analysis.
u	1284	Do endotracheal tubes with suction above the cuff decrease the rate of ventilator-associated pneumonia, and are they cost-effective?
	1285	Do endotracheal tubes with suction above the cuff decrease the rate of ventilator-associated pneumonia, and are they cost-effective?
	1286	Do endotracheal tubes with suction above the cuff decrease the rate of ventilator-associated pneumonia, and are they cost-effective?
u	1287	Do guidelines for community-acquired pneumonia improve the cost-effectiveness of hospital care?
	1288	Do guidelines for community-acquired pneumonia improve the cost-effectiveness of hospital care?
	1289	Do guidelines for community-acquired pneumonia improve the cost-effectiveness of hospital care?
u	1290	Do Pneumococcal Conjugate Vaccines Represent Good Value for Money in a Lower-Middle Income Country? A Cost-Utility Analysis in the Philippines.
	1291	Do Pneumococcal Conjugate Vaccines Represent Good Value for Money in a Lower-Middle Income Country? A Cost-Utility Analysis in the Philippines.
u	1292	Do we fully understand the economic value of vaccines?
u	1293	Do we need to boost pertussis immunization within the existing UK vaccination schedule?
	1294	Do we need to boost pertussis immunization within the existing UK vaccination schedule?
u	1295	Does empiric therapy for atypical pathogens improve outcomes for patients with CAP?
	1296	Does empiric therapy for atypical pathogens improve outcomes for patients with CAP?
	1297	Does empiric therapy for atypical pathogens improve outcomes for patients with CAP?
u	1298	Does physicians' case volume impact inpatient care costs for pneumonia cases?
	1299	Does physicians' case volume impact inpatient care costs for pneumonia cases?
u	1300	Don't order a test just because you can.
	1301	Don't order a test just because you can.
u	1302	Doxycycline is a cost-effective therapy for hospitalized patients with community-acquired pneumonia.
	1303	Doxycycline is a cost-effective therapy for hospitalized patients with community-acquired pneumonia.
u	1304	Drug treatment of pneumonia in the elderly: efficacy and costs.
	1305	Drug treatment of pneumonia in the elderly: efficacy and costs.
u	1306	Duration of pneumonia therapy and the role of biomarkers.
	1307	Duration of pneumonia therapy and the role of biomarkers.
	1308	Duration of pneumonia therapy and the role of biomarkers.
u	1309	Early Assessment of the Likely Cost Effectiveness of Single-Use Flexible Video Bronchoscopes.
	1310	Early Assessment of the Likely Cost Effectiveness of Single-Use Flexible Video Bronchoscopes.
u	1311	Early diagnosis of community-acquired pneumonia caused by Mycoplasma pneumoniae.
u	1312	Early postoperative enteral immunonutrition: clinical outcome and cost-comparison analysis in surgical patients.
	1313	Early postoperative enteral immunonutrition: clinical outcome and cost-comparison analysis in surgical patients.
u	1314	Early postoperative feeding after elective colorectal surgery.
	1315	Early postoperative feeding after elective colorectal surgery.
u	1316	Early transition to oral antibiotic therapy for community-acquired pneumonia: duration of therapy, clinical outcomes, and cost analysis.
	1317	Early transition to oral antibiotic therapy for community-acquired pneumonia: duration of therapy, clinical outcomes, and cost analysis.
u	1318	Economic analysis of a pediatric ventilator-associated pneumonia prevention initiative in nicaragua.
	1319	Economic analysis of a pediatric ventilator-associated pneumonia prevention initiative in nicaragua.
	1320	Economic Analysis of a Pediatric Ventilator-Associated Pneumonia Prevention Initiative in Nicaragua.
u	1321	Economic and clinical evaluation of a catch-up dose of 13-valent pneumococcal conjugate vaccine in children already immunized with three doses of the 7-valent vaccine in Italy.
	1322	Economic and clinical evaluation of a catch-up dose of 13-valent pneumococcal conjugate vaccine in children already immunized with three doses of the 7-valent vaccine in Italy.
	1323	Economic and clinical evaluation of a catch-up dose of 13-valent pneumococcal conjugate vaccine in children already immunized with three doses of the 7-valent vaccine in Italy.
u	1324	Economic aspects of HIV management.
u	1325	Economic aspects of pneumococcal pneumonia: a review of the literature.
	1326	Economic aspects of pneumococcal pneumonia: a review of the literature.
	1327	Economic Aspects of Pneumococcal Pneumonia: A Review of the Literature.
	1328	Economic Aspects of Pneumococcal Pneumonia: A Review of the Literature
u	1329	Economic aspects of preventing health care-associated infections in the intensive care unit.
	1330	Economic aspects of preventing health care-associated infections in the intensive care unit.
u	1331	Economic assessment of doripenem versus imipenem in the treatment of ventilator-associated pneumonia.
	1332	Economic assessment of doripenem versus imipenem in the treatment of ventilator-associated pneumonia.
u	1333	Economic benefits of an effective infection control program: case study and proposal.
	1334	Economic benefits of an effective infection control program: case study and proposal.
u	1335	Economic considerations for aortic surgery: retroperitoneal approach--is it worth it?
	1336	Economic considerations for aortic surgery: retroperitoneal approach--is it worth it?
u	1337	Economic cost of Streptococcus pneumoniae community-acquired pneumonia, meningitis and bacteremia in an adult population that required hospitalization in Bogotá, Colombia.
u	1338	Economic effect of pneumonia and pleurisy in lambs in New Zealand.
	1339	Economic effect of pneumonia and pleurisy in lambs in New Zealand.
u	1340	Economic evaluation among Chinese patients with nosocomial pneumonia caused by methicillin-resistant Staphylococcus aureus and treated with linezolid or vancomycin: a secondary, post-hoc analysis based on a Phase 4 clinical trial study.
	1341	Economic evaluation among Chinese patients with nosocomial pneumonia caused by methicillin-resistant Staphylococcus aureus and treated with linezolid or vancomycin: a secondary, post-hoc analysis based on a Phase 4 clinical trial study.
u	1342	Economic Evaluation and Budget Impact Analysis of Vaccination against Haemophilus influenzae Type b Infection in Thailand.
	1343	Economic Evaluation and Budget Impact Analysis of Vaccination against Haemophilus influenzae Type b Infection in Thailand.
u	1344	Economic evaluation of a pneumococcal vaccine in a high-risk population.
u	1345	Economic evaluation of a universal childhood pneumococcal conjugate vaccination strategy in Ireland.
	1346	Economic evaluation of a universal childhood pneumococcal conjugate vaccination strategy in Ireland.
u	1347	Economic evaluation of adherence to treatment guidelines in nonintensive care pneumonia.
	1348	Economic evaluation of adherence to treatment guidelines in nonintensive care pneumonia.
	1349	Economic evaluation of adherence to treatment guidelines in nonintensive care pneumonia.
u	1350	Economic evaluation of childhood 7-valent pneumococcal conjugate vaccination in Korea.
	1351	Economic evaluation of childhood 7-valent pneumococcal conjugate vaccination in Korea.
u	1352	Economic evaluation of delivering Haemophilus influenzae type b vaccine in routine immunization services in Kenya.
	1353	Economic evaluation of delivering Haemophilus influenzae type b vaccine in routine immunization services in Kenya.
	1354	Economic evaluation of delivering Haemophilus influenzae type b vaccine in routine immunization services in Kenya.
u	1355	Economic evaluation of doripenem for the treatment of nosocomial pneumonia in the US: discrete event simulation.
	1356	Economic evaluation of doripenem for the treatment of nosocomial pneumonia in the US: discrete event simulation.
	1357	Economic evaluation of doripenem for the treatment of nosocomial pneumonia in the US: discrete event simulation.
u	1358	Economic Evaluation of Fluoroquinolone-Based Regimens for the Treatment of Community-Acquired Pneumonia in a Multi-Field Hospital in Russia.
u	1359	Economic Evaluation of Immunisation Programme of 23-Valent Pneumococcal Polysaccharide Vaccine and the Inclusion of 13-Valent Pneumococcal Conjugate Vaccine in the List for Single-Dose Subsidy to the Elderly in Japan.
u	1360	Economic Evaluation of Interventions for Prevention of Hospital Acquired Infections: A Systematic Review.
	1361	Economic Evaluation of Interventions for Prevention of Hospital Acquired Infections: A Systematic Review.
	1362	Economic Evaluation of Interventions for Prevention of Hospital Acquired Infections: A Systematic Review.
u	1363	Economic Evaluation Of Linezolid Versus Vancomycin For Ventilator-Associated Pneumonia Patients In Guatemala.
u	1364	Economic evaluation of linezolid versus vancomycin in mechanical ventilation-associated nosocomial pneumonia caused by methicillin-resistant Staphylococcus aureus.
	1365	Economic evaluation of linezolid versus vancomycin in mechanical ventilation-associated nosocomial pneumonia caused by methicillin-resistant Staphylococcus aureus.
u	1366	Economic evaluation of medical care demands for mental health in Mexico: schizophrenia and depression, 1996-2000.
u	1367	Economic evaluation of oral ofloxacin versus standard parenteral therapy in the treatment of pneumonia.
	1368	Economic evaluation of oral ofloxacin versus standard parenteral therapy in the treatment of pneumonia.
	1369	Economic Evaluation of Oral Ofloxacin versus Standard Parenteral Therapy in the Treatment of Pneumonia
u	1370	Economic evaluation of pneumococcal conjugate vaccination in Finland.
	1371	Economic evaluation of pneumococcal conjugate vaccination in Finland.
	1372	Economic evaluation of pneumococcal conjugate vaccination in Finland.
u	1373	Economic evaluation of pneumococcal conjugate vaccination in The Gambia.
	1374	Economic evaluation of pneumococcal conjugate vaccination in The Gambia.
	1375	Economic evaluation of pneumococcal conjugate vaccination in The Gambia.
	1376	Economic evaluation of pneumococcal conjugatevaccination in The Gambia.
u	1377	Economic evaluation of pneumococcal vaccines for adults aged over 50 years in Belgium.
	1378	Economic evaluation of pneumococcal vaccines for adults aged over 50 years in Belgium.
u	1379	Economic evaluation of second generation pneumococcal conjugate vaccines in Norway.
	1380	Economic evaluation of second generation pneumococcal conjugate vaccines in Norway.
	1381	Economic evaluation of second generation pneumococcal conjugate vaccines in Norway.
u	1382	Economic evaluation of the cost and treatment of pneumocystosis.
u	1383	Economic evaluation of universal 7-valent pneumococcal conjugate vaccination in Taiwan: a cost-effectiveness analysis.
	1384	Economic evaluation of universal 7-valent pneumococcal conjugate vaccination in Taiwan: a cost-effectiveness analysis.
	1385	Economic evaluation of universal 7-valent pneumococcal conjugate vaccination in Taiwan: a cost-effectiveness analysis.
u	1386	Economic evaluation of universal infant vaccination with 7vPCV in Hong Kong.
	1387	Economic evaluation of universal infant vaccination with 7vPCV in Hong Kong.
	1388	Economic Evaluation of Universal Infant Vaccination with 7vPCV in Hong Kong.
u	1389	Economic evaluations of vaccines in Canada: a scoping review.
u	1390	Economic Impact of Pneumococcal Protein-D Conjugate Vaccine (PHiD-CV) on the Malaysian National Immunization Programme.
u	1391	Economic impact of ventilator-associated pneumonia in a large matched cohort.
	1392	Economic impact of ventilator-associated pneumonia in a large matched cohort.
	1393	Economic impact of ventilator-associated pneumonia in a large matched cohort.
u	1394	Economic implications of preventive veterinary services on cattle production systems in Yola area, Adamawa State, Nigeria.
u	1395	Economics evaluation on probiotics in prevention of diarrhea of infants with pneumonia.
u	1396	Educational intervention increased referrals to allopathic care by traditional healers in three high HIV-prevalence rural districts in Mozambique.
u	1397	Effect of 10-valent pneumococcal vaccine on pneumonia among children, Brazil.
	1398	Effect of 10-valent pneumococcal vaccine on pneumonia among children, Brazil.
u	1399	Effect of a Clinical Pathway to Reduce Hospitalizations in Nursing Home Residents With Pneumonia.
u	1400	Effect of a nutrition supplement and physical activity program on pneumonia and walking capacity in Chilean older people: a factorial cluster randomized trial.
	1401	Effect of a nutrition supplement and physical activity program on pneumonia and walking capacity in Chilean older people: a factorial cluster randomized trial.
	1402	Effect of a Nutrition Supplement and Physical Activity Program on Pneumonia and Walking Capacity in Chilean Older People: A Factorial Cluster Randomized Trial.
u	1403	Effect of age, polymicrobial disease, and maternal HIV status on treatment response and cause of severe pneumonia in South African children: a prospective descriptive study.
u	1404	Effect of an education program aimed at reducing the occurrence of ventilator-associated pneumonia.
	1405	Effect of an education program aimed at reducing the occurrence of ventilator-associated pneumonia.
u	1406	Effect of dietary melengestrol acetate on the incidence of acute interstitial pneumonia in feedlot heifers.
	1407	Effect of dietary melengestrol acetate on the incidence of acute interstitial pneumonia in feedlot heifers.
u	1408	Effect of kinetic therapy on pulmonary complications.
	1409	Effect of kinetic therapy on pulmonary complications.
u	1410	Effect of morbidity and mortality peer review on nurse accountability and ventilator-associated pneumonia rates.
	1411	Effect of morbidity and mortality peer review on nurse accountability and ventilator-associated pneumonia rates.
	1412	Effect of Morbidity and Mortality Peer Review on Nurse Accountability and Ventilator-Associated Pneumonia Rates.
u	1413	Effect of reusing suction catheters on the occurrence of pneumonia in children.
	1414	Effect of reusing suction catheters on the occurrence of pneumonia in children.
u	1415	Effect of vaccination against Mycoplasma hyopneumoniae in pig herds with an all-in/all-out production system.
	1416	Effect of vaccination against Mycoplasma hyopneumoniae in pig herds with an all-in/all-out production system.
u	1417	Effect of ventilator circuit changes on ventilator-associated pneumonia: a systematic review and meta-analysis.
	1418	Effect of ventilator circuit changes on ventilator-associated pneumonia: a systematic review and meta-analysis.
u	1419	Effective Antimicrobial Stewardship Strategies for Cost-effective Utilization of Telavancin for the Treatment of Patients With Hospital-acquired Bacterial Pneumonia Caused by Staphylococcus aureus.
	1420	Effective Antimicrobial Stewardship Strategies for Cost-effective Utilization of Telavancin for the Treatment of Patients With Hospital-acquired Bacterial Pneumonia Caused by Staphylococcus aureus.
	1421	Effective Antimicrobial Stewardship Strategies for Cost-effective Utilization of Telavancin for the Treatment of Patients With Hospital-acquired Bacterial Pneumonia Caused by Staphylococcus aureus.
u	1422	Effectiveness and cost-effectiveness of antibiotic treatments for community acquired pneumonia (CAP) and acute exacerbations of chronic bronchitis (AECB).
	1423	Effectiveness and cost-effectiveness of antibiotic treatments for community acquired pneumonia (CAP) and acute exacerbations of chronic bronchitis (AECB).
u	1424	Effectiveness and cost-effectiveness of general immunisation of infants and young children with the heptavalent conjugated pneumococcal vaccine.
	1425	Effectiveness and cost-effectiveness of general immunisation of infants and young children with the heptavalent conjugated pneumococcal vaccine.
u	1426	Effectiveness and costs of specialised physiotherapy given via ParkinsonNet: a retrospective analysis of medical claims data.
	1427	Effectiveness and costs of specialised physiotherapy given via ParkinsonNet: a retrospective analysis of medical claims data.
	1428	Effectiveness and costs of specialised physiotherapy given via ParkinsonNet: a retrospective analysis of medical claims data.
u	1429	Effectiveness of a pneumonia clinical pathway: quality and financial outcomes.
	1430	Effectiveness of a pneumonia clinical pathway: quality and financial outcomes.
u	1431	Effectiveness of chlorhexidine oral decontamination in reducing the incidence of ventilator associated pneumonia: a meta-analysis.
u	1432	Effectiveness of educational programmes in preventing ventilator-associated pneumonia: a systematic review.
u	1433	Effects of a practice guideline for community-acquired pneumonia in an outpatient setting.
u	1434	Effects of influenza immunization on pneumonia in the elderly.
	1435	Effects of influenza immunization on pneumonia in the elderly.
u	1436	Effects of perioperative supplementation with pro-/synbiotics on clinical outcomes in surgical patients: a meta-analysis with trial sequential analysis of randomized controlled trials.
u	1437	Effects of pneumococcal vaccination on hospitalization and exacerbations in elderly Japanese chronic obstructive pulmonary disease patients.
	1438	Effects of pneumococcal vaccination on hospitalization and exacerbations in elderly Japanese chronic obstructive pulmonary disease patients.
u	1439	Efficacy and complications of transthoracic needle biopsy of lung in patients with Pneumocystis carinii pneumonia and AIDS.
	1440	Efficacy and complications of transthoracic needle biopsy of lung in patients with Pneumocystis carinii pneumonia and AIDS.
u	1441	Efficacy and Cost-Benefit Analysis of a Global Environmental Cleaning Algorithm on Hospital-Acquired Infection Rates.
	1442	Efficacy and Cost-Benefit Analysis of a Global Environmental Cleaning Algorithm on Hospital-Acquired Infection Rates.
u	1443	Efficacy and cost-effectiveness of antibiotic monitoring at a Veterans Administration hospital.
	1444	Efficacy and cost-effectiveness of antibiotic monitoring at a Veterans Administration hospital.
u	1445	Efficacy and cost-effectiveness of bronchial arterial embolisation in the treatment of major haemoptysis.
	1446	Efficacy and cost-effectiveness of bronchial arterial embolisation in the treatment of major haemoptysis.
u	1447	Efficacy and tolerability of prophylactic treatment with intravenous piperacillin/tazobactam in patients undergoing hematopoietic stem cell transplantation.
	1448	Efficacy and tolerability of prophylactic treatment with intravenous piperacillin/tazobactam in patients undergoing hematopoietic stem cell transplantation.
u	1449	Efficacy of antibiotic prophylaxis for preventing intrathoracic infections, after thoracostomy, for traumatic haemo/pneumothorax - experience of Oradea county emergency hospital.
	1450	Efficacy of antibiotic prophylaxis for preventing intrathoracic infections, after thoracostomy, for traumatic haemo/pneumothorax - experience of Oradea county emergency hospital.
u	1451	Efficacy of combination therapy of infantile Mycoplasma pneumonia with erythromycin and azithromycin.
u	1452	Efficacy of modified WHO feeding protocol for management of severe malnutrition in children: a pilot study from a teaching hospital in New Delhi, India.
	1453	Efficacy of modified WHO feeding protocol for management of severe malnutrition in children: a pilot study from a teaching hospital in New Delhi, India.
	1454	Efficacy of modified WHO feeding protocol for management of severe malnutrition in children: a pilot study from a teaching hospital in New Delhi, India.
u	1455	Efficacy of moxifloxacin in treatment of community acquired pneumonia in elderly patients.
u	1456	Efficacy of multiplex PCR procedure for Iranian Streptococcus pneumoniae isolates.
	1457	Efficacy of multiplex PCR procedure for Iranian Streptococcus pneumoniae isolates.
u	1458	Efficient site-directed mutagenesis using an overlap extension-PCR method for expressing Mycoplasma hyopneumoniae genes in Escherichia coli.
	1459	Efficient site-directed mutagenesis using an overlap extension-PCR method for expressing Mycoplasma hyopneumoniae genes in Escherichia coli.
u	1460	Emergency department length of stay: a major risk factor for pneumonia in intubated blunt trauma patients.
	1461	Emergency department length of stay: a major risk factor for pneumonia in intubated blunt trauma patients.
u	1462	Emergency management of community-acquired bacterial pneumonia: what is new since the 2007 Infectious Diseases Society of America/American Thoracic Society guidelines.
	1463	Emergency management of community-acquired bacterial pneumonia: what is new since the 2007 Infectious Diseases Society of America/American Thoracic Society guidelines.
	1464	Emergency management of community-acquired bacterial pneumonia: what is new since the 2007 Infectious Diseases Society of America/American Thoracic Society guidelines.
u	1465	Emergent cholecystectomy is superior to percutaneous cholecystostomy tube placement in critically ill patients with emergent calculous cholecystitis.
	1466	Emergent cholecystectomy is superior to percutaneous cholecystostomy tube placement in critically ill patients with emergent calculous cholecystitis.
u	1467	Emerging role of Mycoplasma pneumoniae and Chlamydia pneumoniae in paediatric respiratory-tract infections.
	1468	Emerging role of Mycoplasma pneumoniae and Chlamydia pneumoniae in paediatric respiratory-tract infections.
u	1469	Empiric chest radiographs in febrile children with leukocytosis.
	1470	Empiric chest radiographs in febrile children with leukocytosis.
u	1471	Empiric doripenem in VAP may dominate imipenem.
	1472	Empiric doripenem in VAP may dominate imipenem.
u	1473	Ending of preventable deaths from pneumonia and diarrhoea: an achievable goal.
	1474	Ending of preventable deaths from pneumonia and diarrhoea: an achievable goal.
	1475	Ending of preventable deaths from pneumonia and diarrhoea: an achievable goal.
u	1476	Ending preventable child deaths from pneumonia and diarrhoea by 2025. Development of the integrated Global Action Plan for the Prevention and Control of Pneumonia and Diarrhoea.
	1477	Ending preventable child deaths from pneumonia and diarrhoea by 2025. Development of the integrated Global Action Plan for the Prevention and Control of Pneumonia and Diarrhoea.
	1478	Ending preventable child deaths from pneumonia and diarrhoea by 2025. Development of the integrated Global Action Plan for the Prevention and Control of Pneumonia and Diarrhoea.
u	1479	Endobronchial lipoma: a series of three cases and the role of electrocautery.
	1480	Endobronchial lipoma: a series of three cases and the role of electrocautery.
u	1481	Endoscopic CO2 laser treatment of supraglottic carcinoma.
	1482	Endoscopic CO2 laser treatment of supraglottic carcinoma.
u	1483	Endovascular repair in traumatic thoracic aortic injuries: comparison with open surgical repair.
	1484	Endovascular repair in traumatic thoracic aortic injuries: comparison with open surgical repair.
u	1485	Enfuvirtide.
	1486	Enfuvirtide.
u	1487	Engineered PRINT(®) nanoparticles for controlled delivery of antigens and immunostimulants.
	1488	Engineered PRINT(®) nanoparticles for controlled delivery of antigens and immunostimulants.
u	1489	Enhanced antibacterial and anti-biofilm activities of silver nanoparticles against Gram-negative and Gram-positive bacteria.
	1490	Enhanced antibacterial and anti-biofilm activities of silver nanoparticles against Gram-negative and Gram-positive bacteria.
u	1491	Enhanced decision support for policy makers using a web interface to health-economic models--illustrated with a cost-effectiveness analysis of nation-wide infant vaccination with the 7-valent pneumococcal conjugate vaccine in the Netherlands.
	1492	Enhanced decision support for policy makers using a web interface to health-economic models--illustrated with a cost-effectiveness analysis of nation-wide infant vaccination with the 7-valent pneumococcal conjugate vaccine in the Netherlands.
u	1493	Enhancing prevention services.
u	1494	Environmental pollution: An enormous and invisible burden on health systems in low- and middle-income counties.
	1495	Environmental pollution: An enormous and invisible burden on health systems in low- and middle-income counties.
u	1496	Epidemiologic aspects of Haemophilus influenzae type b infection.
u	1497	Epidemiologic impact and cost-effectiveness of universal infant vaccination with a 7-valent conjugated pneumococcal vaccine in the Netherlands.
	1498	Epidemiologic impact and cost-effectiveness of universal infant vaccination with a 7-valent conjugated pneumococcal vaccine in the Netherlands.
u	1499	Epidemiologic Surveillance of Device-Associated Healthcare-Associated Infections in a Pediatric Intensive Care unit of a Tertiary Care Center in Pakistan: A retrospective study.
u	1500	Epidemiologic, clinical, and economic evaluation of an outbreak of clonal multidrug-resistant Acinetobacter baumannii infection in a surgical intensive care unit.
	1501	Epidemiologic, clinical, and economic evaluation of an outbreak of clonal multidrug-resistant Acinetobacter baumannii infection in a surgical intensive care unit.
u	1502	Epidemiology and economic evaluation of severe sepsis in France: age, severity, infection site, and place of acquisition (community, hospital, or intensive care unit) as determinants of workload and cost.
	1503	Epidemiology and economic evaluation of severe sepsis in France: age, severity, infection site, and place of acquisition (community, hospital, or intensive care unit) as determinants of workload and cost.
u	1504	Epidemiology and economic impact of meticillin-resistant Staphylococcus aureus: review and analysis of the literature.
	1505	Epidemiology and economic impact of meticillin-resistant Staphylococcus aureus: review and analysis of the literature.
	1506	Epidemiology and economic impact of meticillin-resistant Staphylococcus aureus: review and analysis of the literature.
u	1507	Epidemiology and global policy in child health.
	1508	Epidemiology and global policy in child health.
	1509	Epidemiology and global policyin child health.
u	1510	Epidemiology and prospects for prevention of disease due to Haemophilus influenzae in developing countries.
	1511	Epidemiology and prospects for prevention of disease due to Haemophilus influenzae in developing countries.
u	1512	Epidemiology of chickenpox in England and Wales, 1967-85.
	1513	Epidemiology of chickenpox in England and Wales, 1967-85.
u	1514	Epidural analgesia for blunt thoracic injury--which patients benefit most?
	1515	Epidural analgesia for blunt thoracic injury--which patients benefit most?
u	1516	Erythropoietic therapy: cost efficiency and reimbursement.
	1517	Erythropoietic therapy: cost efficiency and reimbursement.
u	1518	ESTIMACIÓN DE COSTOS ECONÓMICOS EN LA ATENCIÓN DE LA NEUMONÍA NOSOCOMIAL EN UN HOSPITAL REGIONAL PERUANO, 2009 AL 2011.
u	1519	Estimated Economic Benefits During The 'Decade Of Vaccines' Include Treatment Savings, Gains In Labor Productivity.
u	1520	Estimated economic losses of hospitalized AIDS patients at Siriraj Hospital from January 2003 to December 2003: time for aggressive voluntary counseling and HIV testing.
	1521	Estimated economic losses of hospitalized AIDS patients at Siriraj Hospital from January 2003 to December 2003: time for aggressive voluntary counseling and HIV testing.
u	1522	Estimated Human and Economic Burden of Four Major Adult Vaccine-Preventable Diseases in the United States, 2013.
	1523	Estimated Human and Economic Burden of Four Major Adult Vaccine-Preventable Diseases in the United States, 2013.
u	1524	Estimating average inpatient and outpatient costs and childhood pneumonia and diarrhoea treatment costs in an urban health centre in Zambia.
u	1525	Estimating health service utilization for treatment of pneumococcal disease: the case of Brazil.
	1526	Estimating health service utilization for treatment of pneumococcal disease: the case of Brazil.
	1527	Estimating health service utilization for treatment of pneumococcal disease: the case of Brazil.
u	1528	Estimating hospital costs attributable to prolonged air leak in pulmonary lobectomy.
	1529	Estimating hospital costs attributable to prolonged air leak in pulmonary lobectomy.
u	1530	Estimating oxygen needs for childhood pneumonia in developing country health systems: a new model for expecting the unexpected.
	1531	Estimating oxygen needs for childhood pneumonia in developing country health systems: a new model for expecting the unexpected.
	1532	Estimating Oxygen Needs for Childhood Pneumonia in Developing Country Health Systems: A New Model for Expecting the Unexpected.
u	1533	Estimating the contribution of influenza to hospitalisations in New Zealand from 1994 to 2008.
	1534	Estimating the contribution of influenza to hospitalisations in New Zealand from 1994 to 2008.
	1535	Estimating the contribution of influenza to hospitalisations in New Zealand from 1994 to 2008.
u	1536	Estimating the cost effectiveness of atovaquone versus intravenous pentamidine in the treatment of mild-to-moderate Pneumocystis carinii pneumonia.
u	1537	Estimating the cost-effectiveness of linezolid for the treatment of methicillin-resistant Staphylococcus aureus nosocomial pneumonia in Taiwan.
	1538	Estimating the cost-effectiveness of linezolid for the treatment of methicillin-resistant Staphylococcus aureus nosocomial pneumonia in Taiwan.
	1539	Estimating the cost-effectiveness of linezolid for the treatment of methicillin-resistant Staphylococcus aureus nosocomial pneumonia in Taiwan.
u	1540	Estimating the cost-effectiveness of pneumococcal conjugate vaccination in Brazil.
	1541	Estimating the cost-effectiveness of pneumococcal conjugate vaccination in Brazil.
	1542	Estimating the cost-effectiveness of pneumococcal conjugate vaccination in Brazil.
	1543	Estimating the cost-effectiveness of pneumococcal conjugate vaccination in Brazil.
u	1544	Estimating the dollar value of health outcomes from drug-abuse interventions.
	1545	Estimating the dollar value of health outcomes from drug-abuse interventions.
u	1546	Estimating the economic impact of a half-day reduction in length of hospital stay among patients with community-acquired pneumonia in the US.
	1547	Estimating the economic impact of a half-day reduction in length of hospital stay among patients with community-acquired pneumonia in the US.
u	1548	European Surveillance of Antimicrobial Consumption (ESAC): disease-specific quality indicators for outpatient antibiotic prescribing.
	1549	European Surveillance of Antimicrobial Consumption (ESAC): disease-specific quality indicators for outpatient antibiotic prescribing.
u	1550	EUS-FNA as the initial diagnostic modality in centrally located primary lung cancers.
	1551	EUS-FNA as the initial diagnostic modality in centrally located primary lung cancers.
u	1552	Evaluating a novel approach to enhancing dysphagia management: workplace-based, blended e-learning.
	1553	Evaluating a novel approach to enhancing dysphagia management: workplace-based, blended e-learning.
u	1554	Evaluating the accuracy and economic value of a new test in the absence of a perfect reference test.
	1555	Evaluating the accuracy and economic value of a new test in the absence of a perfect reference test.
	1556	Evaluating the accuracy and economic value of a new test in the absence of a perfect reference test.
u	1557	Evaluating the cost-effectiveness of treatment with third-generation cephalosporins.
	1558	Evaluating the cost-effectiveness of treatment with third-generation cephalosporins.
u	1559	Evaluating the effect of innovative motivation and supervision approaches on community health worker performance and retention in Uganda and Mozambique: study protocol for a randomised controlled trial.
	1560	Evaluating the effect of innovative motivation and supervision approaches on community health worker performance and retention in Uganda and Mozambique: study protocol for a randomised controlled trial.
	1561	Evaluating the effect of innovative motivation and supervision approaches on community health worker performance and retention in Uganda and Mozambique: study protocol for a randomised controlled trial.
u	1562	Evaluating the impact of influenza vaccination. A North American perspective.
	1563	Evaluating the impact of influenza vaccination. A North American perspective.
u	1564	Evaluating the impact of pulse oximetry on childhood pneumonia mortality in resource-poor settings.
	1565	Evaluating the impact of pulse oximetry on childhood pneumonia mortality in resource-poor settings.
u	1566	Evaluation of a Hospital-Based Pneumonia Nurse Navigator Program.
	1567	Evaluation of a Hospital-Based Pneumonia Nurse Navigator Program.
u	1568	Evaluation of an algorithm for switching from IV to PO therapy in clinical practice in patients with community-acquired pneumonia.
	1569	Evaluation of an algorithm for switching from IV to PO therapy in clinical practice in patients with community-acquired pneumonia.
u	1570	Evaluation of prescription practices of antibiotics in a medium-sized Swiss hospital.
	1571	Evaluation of prescription practices of antibiotics in a medium-sized Swiss hospital.
u	1572	Evidence for moxifloxacin in community-acquired pneumonia: the impact of pharmaco-economic considerations on guidelines.
	1573	Evidence for moxifloxacin in community-acquired pneumonia: the impact of pharmaco-economic considerations on guidelines.
	1574	Evidence for moxifloxacin in community-acquired pneumonia: the impact of pharmaco-economic considerations on guidelines.
u	1575	Evidence-based analysis: postoperative gastric bleeding: etiology and prevention.
	1576	Evidence-based analysis: postoperative gastric bleeding: etiology and prevention.
u	1577	Evolution over time in the cost-effectiveness of pneumococcal conjugate vaccine (PCV13) in older Australians due to herd protection from infant vaccination.
u	1578	Excess Costs of Comorbidities in Chronic Obstructive Pulmonary Disease: A Systematic Review.
u	1579	Expanded use of surfactant replacement therapy.
	1580	Expanded use of surfactant replacement therapy.
u	1581	Experience with extended-infusion meropenem in the management of ventilator-associated pneumonia due to multidrug-resistant Acinetobacter baumannii.
u	1582	Experience with the routine use of erythromycin for chlamydial infections in pregnancy.
	1583	Experience with the routine use of erythromycin for chlamydial infections in pregnancy.
u	1584	Experimental design approach in recombinant protein expression: determining medium composition and induction conditions for expression of pneumolysin from Streptococcus pneumoniae in Escherichia coli and preliminary purification process.
	1585	Experimental design approach in recombinant protein expression: determining medium composition and induction conditions for expression of pneumolysin from Streptococcus pneumoniae in Escherichia coli and preliminary purification process.
u	1586	Experimental induction of malignant catarrhal fever in pigs with ovine herpesvirus 2 by intranasal nebulization.
	1587	Experimental induction of malignant catarrhal fever in pigs with ovine herpesvirus 2 by intranasal nebulization.
u	1588	Extending the nurse practitioner concurrent intervention model to community-acquired pneumonia and chronic obstructive pulmonary disease.
	1589	Extending the nurse practitioner concurrent intervention model to community-acquired pneumonia and chronic obstructive pulmonary disease.
u	1590	EzPAP® zur Therapie der postoperativen Hypoxämie im Aufwachraum.
u	1591	Failure of bacterial filters to reduce the incidence of pneumonia after inhalation anesthesia.
	1592	Failure of bacterial filters to reduce the incidence of pneumonia after inhalation anesthesia.
u	1593	Field-trial evaluation of a Pasteurella vaccine in preconditioned and nonpreconditioned lightweight calves.
	1594	Field-trial evaluation of a Pasteurella vaccine in preconditioned and nonpreconditioned lightweight calves.
u	1595	Final results: Medicare influenza vaccine demonstration--selected states, 1988-1992.
	1596	Final results: Medicare influenza vaccine demonstration--selected states, 1988-1992.
u	1597	Financial implications to Medicare from changing the dialysis modality mix under the bundled prospective payment system.
	1598	Financial implications to Medicare from changing the dialysis modality mix under the bundled prospective payment system.
u	1599	First human challenge testing of a pneumococcal vaccine. Double-blind randomized controlled trial.
	1600	First human challenge testing of a pneumococcal vaccine. Double-blind randomized controlled trial.
	1601	First human challenge testing of a pneumococcal vaccine. Double-blind randomized controlled trial.
u	1602	Fluoroquinolones in children: update of the literature.
	1603	Fluoroquinolones in children: update of the literature.
	1604	Fluoroquinolones in children: update of the literature.
u	1605	Fluoroquinolones in community-acquired pneumonia: guide to selection and appropriate use.
	1606	Fluoroquinolones in community-acquired pneumonia: guide to selection and appropriate use.
u	1607	Foresight in medicine: current challenges with Haemophilus influenzae type b conjugate vaccines.
	1608	Foresight in medicine: current challenges with Haemophilus influenzae type b conjugate vaccines.
	1609	Foresight in medicine: current challenges with Haemophilus influenzae type b conjugate vaccines.
u	1610	Formulary management of macrolide antibiotics.
	1611	Formulary management of macrolide antibiotics.
u	1612	Free Versus Pedicled TRAM Flaps: Cost Utilization and Complications.
	1613	Free Versus Pedicled TRAM Flaps: Cost Utilization and Complications.
u	1614	Frequency of change of ventilator circuit in premature infants: Impact on ventilator-associated pneumonia.
	1615	Frequency of change of ventilator circuit in premature infants: Impact on ventilator-associated pneumonia.
u	1616	From this month's Cytopathology.
u	1617	G-CSF and IL-8 for early diagnosis of sepsis in neonates and critically ill children - safety and cost effectiveness of a new laboratory prediction model: study protocol of a randomized controlled trial [ISRCTN91123847.
	1618	G-CSF and IL-8 for early diagnosis of sepsis in neonates and critically ill children - safety and cost effectiveness of a new laboratory prediction model: study protocol of a randomized controlled trial [ISRCTN91123847.
u	1619	Gemcitabine and mitomycin C in advanced pancreatic cancer: a single-institution experience.
	1620	Gemcitabine and mitomycin C in advanced pancreatic cancer: a single-institution experience.
u	1621	General practitioner use of a C-reactive protein point-of-care test to help target antibiotic prescribing in patients with acute exacerbations of chronic obstructive pulmonary disease (the PACE study): study protocol for a randomised controlled trial.
	1622	General practitioner use of a C-reactive protein point-of-care test to help target antibiotic prescribing in patients with acute exacerbations of chronic obstructive pulmonary disease (the PACE study): study protocol for a randomised controlled trial.
	1623	General practitioner use of a C-reactive protein point-of-care test to help target antibiotic prescribing in patients with acute exacerbations of chronic obstructive pulmonary disease (the PACE study): study protocol for a randomised controlled trial.
u	1624	Genome-wide association identifies multiple genomic regions associated with susceptibility to and control of ovine lentivirus.
	1625	Genome-wide association identifies multiple genomic regions associated with susceptibility to and control of ovine lentivirus.
u	1626	Genotyping of Mycoplasma bovis isolates using multiple-locus variable-number tandem-repeat analysis.
	1627	Genotyping of Mycoplasma bovis isolates using multiple-locus variable-number tandem-repeat analysis.
u	1628	Global status of Haemophilus influenzae type b and pneumococcal conjugate vaccines: evidence, policies, and introductions.
u	1629	Glucocorticoid treatment in acute lung injury and acute respiratory distress syndrome.
	1630	Glucocorticoid treatment in acute lung injury and acute respiratory distress syndrome.
u	1631	Gold standard for humidification: Heat and moisture exchangers, heated humidifiers, or both?
u	1632	Granulocyte-macrophage colony-stimulating factor (GM-CSF) as adjunct therapy in relapsed Hodgkin disease.
	1633	Granulocyte-macrophage colony-stimulating factor (GM-CSF) as adjunct therapy in relapsed Hodgkin disease.
u	1634	Green synthesis of silver nanoparticles using Luffa acutangula Roxb. Var. amara. Lin. and it's antibacterial activity.
u	1635	Group A beta-hemolytic streptococcal infections.
	1636	Group A beta-hemolytic streptococcal infections.
u	1637	Guidelines for community-acquired pneumonia: are they reflected in practice?
	1638	Guidelines for community-acquired pneumonia: are they reflected in practice?
u	1639	Guidelines versus clinical practice in antimicrobial therapy for COPD.
	1640	Guidelines versus clinical practice in antimicrobial therapy for COPD.
u	1641	Haematopoietic growth factor in antithyroid-drug-induced agranulocytosis.
	1642	Haematopoietic growth factor in antithyroid-drug-induced agranulocytosis.
u	1643	Haemophilia, AIDS and lung epithelial permeability.
	1644	Haemophilia, AIDS and lung epithelial permeability.
u	1645	Haemophilus influenzae disease in children in India: a hospital perspective.
	1646	Haemophilus influenzae disease in children in India: a hospital perspective.
u	1647	Haemophilus influenzae type b infections in Victoria, Australia, 1985 to 1987.
	1648	Haemophilus influenzae type b infections in Victoria, Australia, 1985 to 1987.
u	1649	Haemophilus influenzae type b meningitis: how much better is prevention than cure?
u	1650	Haemophilus influenzae type b vaccine impact in resource-poor settings in Asia and Africa.
	1651	Haemophilus influenzae type b vaccine impact in resource-poor settings in Asia and Africa.
u	1652	Health and economic impact of PHiD-CV in Canada and the UK: a Markov modelling exercise.
	1653	Health and economic impact of PHiD-CV in Canada and the UK: a Markov modelling exercise.
u	1654	Health care quality versus economics in HIV.
	1655	Health care quality versus economics in HIV.
u	1656	Health economic evaluation in idiopathic pulmonary fibrosis in France.
	1657	Health economic evaluation in idiopathic pulmonary fibrosis in France.
u	1658	Health economic evaluation of patients treated for nosocomial pneumonia caused by methicillin-resistant Staphylococcus aureus: secondary analysis of a multicenter randomized clinical trial of vancomycin and linezolid.
	1659	Health economic evaluation of patients treated for nosocomial pneumonia caused by methicillin-resistant Staphylococcus aureus: secondary analysis of a multicenter randomized clinical trial of vancomycin and linezolid.
	1660	Health economic evaluation of patients treated for nosocomial pneumonia caused by methicillin-resistant Staphylococcus aureus: secondary analysis of a multicenter randomized clinical trial of vancomycin and linezolid.
u	1661	Health Economics of Use Fluoroquinolones to Treat Patients with Community-Acquired Pneumonia
u	1662	Health Gains and Financial Protection from Pneumococcal Vaccination and Pneumonia Treatment in Ethiopia: Results from an Extended Cost-Effectiveness Analysis.
	1663	Health Gains and Financial Protection from Pneumococcal Vaccination and Pneumonia Treatment in Ethiopia: Results from an Extended Cost-Effectiveness Analysis.
u	1664	Health gains and financial risk protection afforded by public financing of selected interventions in Ethiopia: an extended cost-effectiveness analysis.
	1665	Health gains and financial risk protection afforded by public financing of selected interventions in Ethiopia: an extended cost-effectiveness analysis.
	1666	Health gains and financial risk protection afforded by public financing of selected interventions in Ethiopia: an extended cost-effectiveness analysis.
u	1667	Health Gains and Financial Risk Protection Afforded by Treatment and Prevention of Diarrhea and Pneumonia in Ethiopia: An Extended Cost-Effectiveness Analysis
	1668	Health Gains and Financial Risk Protection Afforded by Treatment and Prevention of Diarrhea and Pneumonia in Ethiopia: An Extended Cost-Effectiveness Analysis
u	1669	Health resource utilization and medical care cost of acute care elderly unit patients.
	1670	Health resource utilization and medical care cost of acute care elderly unit patients.
u	1671	Healthcare associated infections in Paediatric Intensive Care Unit of a tertiary care hospital in India: Hospital stay &amp; extra costs.
	1672	Healthcare associated infections in Paediatric Intensive Care Unit of a tertiary care hospital in India: Hospital stay &amp; extra costs.
u	1673	Herd immunity confers added cost benefit for pneumococcal vax.
u	1674	HIRA-TAN: a real-time PCR-based system for the rapid identification of causative agents in pneumonia.
	1675	HIRA-TAN: a real-time PCR-based system for the rapid identification of causative agents in pneumonia.
	1676	HIRA-TAN: a real-time PCR-based system for the rapid identification of causative agents in pneumonia.
u	1677	HIV care in correctional settings is cost-effective and improves medical outcomes.
u	1678	HIV-indicator-condition-driven HIV testing: clinically effective but still rarely implemented.
	1679	HIV-indicator-condition-driven HIV testing: clinically effective but still rarely implemented.
	1680	HIV-indicator-condition-driven HIV testing: clinically effective but still rarely implemented.
u	1681	Home care for AIDS patients.
	1682	Home care for AIDS patients.
u	1683	Home hospital program: a pilot study.
	1684	Home hospital program: a pilot study.
u	1685	Home management of malaria with artemether-lumefantrine compared with standard care in urban Ugandan children: a randomised controlled trial.
	1686	Home management of malaria with artemether-lumefantrine compared with standard care in urban Ugandan children: a randomised controlled trial.
u	1687	Home management of mild to moderately severe community-acquired pneumonia: a randomised controlled trial.
	1688	Home management of mild to moderately severe community-acquired pneumonia: a randomised controlled trial.
u	1689	Honey ointment': a natural remedy of skin wound infections.
	1690	Honey ointment': a natural remedy of skin wound infections.
	1691	Honey ointment': a natural remedy of skin wound infections.
u	1692	Hospital computing and the costs and quality of care: a national study.
	1693	Hospital computing and the costs and quality of care: a national study.
u	1694	Hospital cost of care, quality of care, and readmission rates: penny wise and pound foolish?
	1695	Hospital cost of care, quality of care, and readmission rates: penny wise and pound foolish?
u	1696	Hospitalised low-risk community-acquired pneumonia: outcome and potential for cost-savings.
	1697	Hospitalised low-risk community-acquired pneumonia: outcome and potential for cost-savings.
u	1698	How the Frailty Index May Support the Allocation of Health Care Resources: An Example From the INCUR Study.
u	1699	How to promote pulmonary health with kinetic therapy.
	1700	How to promote pulmonary health with kinetic therapy.
u	1701	Huge impact of assumptions on indirect effects on the cost-effectiveness of routine infant vaccination with 7-valent conjugate vaccine (Prevnar®).
u	1702	Human metapneumovirus in adults: a short case series.
u	1703	Hyperbaric, Thermal Burns
	1704	Hyperbaric, Thermal Burns
u	1705	Hypoxia in childhood pneumonia: better detection and more oxygen needed in developing countries.
	1706	Hypoxia in childhood pneumonia: better detection and more oxygen needed in developing countries.
u	1707	Identification of Key Cost Generating Events for Idiopathic Pulmonary Fibrosis: A Systematic Review.
u	1708	Identification of novel vaccine candidates against Acinetobacter baumannii using reverse vaccinology.
	1709	Identification of novel vaccine candidates against Acinetobacter baumannii using reverse vaccinology.
u	1710	Identification of Pneumocystis carinii in immunodeficient mice.
	1711	Identification of Pneumocystis carinii in immunodeficient mice.
u	1712	Identification of Single-Base Mismatches in Pneumocystis jirovecii Isolated from Iranian TB positive Patients by CSGE Heteroduplex.
u	1713	Idiopathic Pulmonary Fibrosis: The Role of the Pharmacy Benefit Manager in Providing Access to Effective, High-Value Care.
u	1714	Imaging the oesophagus after penetrating cervical trauma using water-soluble contrast alone: simple, cost-effective and accurate.
	1715	Imaging the oesophagus after penetrating cervical trauma using water-soluble contrast alone: simple, cost-effective and accurate.
u	1716	Imipenem-cilastatin sodium, a broad-spectrum carbapenem antibiotic combination.
	1717	Imipenem-cilastatin sodium, a broad-spectrum carbapenem antibiotic combination.
u	1718	Immediate Outcome of Preterm Neonates with Respiratory Distress Syndrome Required Mechanical Ventilation.
	1719	Immediate Outcome of Preterm Neonates with Respiratory Distress Syndrome Required Mechanical Ventilation.
u	1720	Immune responses induced by replication-defective adenovirus expressing the C-terminal portion of the Mycoplasma hyopneumoniae P97 adhesin.
	1721	Immune responses induced by replication-defective adenovirus expressing the C-terminal portion of the Mycoplasma hyopneumoniae P97 adhesin.
u	1722	Immunization and Vaccine related Implementation Research Advisory Committee (IVIR-AC): summary of conclusions and recommendations 17-19 September 2014 meeting THEME: research to conduct impact evaluation of vaccines in use.
u	1723	Impact and cost-effectiveness of different vaccination strategies to reduce the burden of pneumococcal disease among elderly in the Netherlands.
	1724	Impact and cost-effectiveness of different vaccination strategies to reduce the burden of pneumococcal disease among elderly in the Netherlands.
	1725	Impact and cost-effectiveness of different vaccination strategies to reduce the burden of pneumococcal disease among elderly in the Netherlands.
u	1726	Impact and Efficiency of the Integration of Diagnosis and Treatment of Pneumonia in Malaria Community Case Management in Madagascar
u	1727	Impact of a critical health workforce shortage on child health in Zimbabwe: a country case study on progress in child survival, 2000-2013.
	1728	Impact of a critical health workforce shortage on child health in Zimbabwe: a country case study on progress in child survival, 2000-2013.
	1729	Impact of a critical health workforce shortage on child health in Zimbabwe: a country case study on progress in child survival, 2000-2013.
u	1730	Impact of a program of intensive surveillance and interventions targeting ventilated patients in the reduction of ventilator-associated pneumonia and its cost-effectiveness.
	1731	Impact of a program of intensive surveillance and interventions targeting ventilated patients in the reduction of ventilator-associated pneumonia and its cost-effectiveness.
	1732	Impact of a program of intensive surveillance and interventions targeting ventilated patients in the reduction of ventilator-associated pneumonia and its cost-effectiveness.
u	1733	Impact of an antimicrobial stewardship initiative to evaluate β-lactam allergy in patients ordered aztreonam.
u	1734	Impact of guidelines on outcome: the evidence.
	1735	Impact of guidelines on outcome: the evidence.
	1736	Impact of guidelines on outcome: the evidence.
	1737	Impact of Guidelines on Outcome: The Evidence.
u	1738	Impact of passive humidification on clinical outcomes of mechanically ventilated patients: a meta-analysis of randomized controlled trials.
	1739	Impact of passive humidification on clinical outcomes of mechanically ventilated patients: a meta-analysis of randomized controlled trials.
u	1740	Impact of pharmacy worker training and deployment on access to essential medicines and health outcomes in Malawi: protocol for a cluster quasi-experimental evaluation.
	1741	Impact of pharmacy worker training and deployment on access to essential medicines and health outcomes in Malawi: protocol for a cluster quasi-experimental evaluation.
u	1742	Impact of procalcitonin-guided therapy for hospitalized community-acquired pneumonia on reducing antibiotic consumption and costs in Japan.
	1743	Impact of procalcitonin-guided therapy for hospitalized community-acquired pneumonia on reducing antibiotic consumption and costs in Japan.
	1744	Impact of procalcitonin-guided therapy for hospitalized community-acquired pneumonia on reducing antibiotic consumption and costs in Japan.
u	1745	Impact of the Orthopaedic Nurse Practitioner role on acute hospital length of stay and cost-savings for patients with hip fracture: A retrospective cohort study.
u	1746	Implications for antimicrobial prescribing of strategies based on bacterial eradication.
u	1747	Importance of vaccines in child survival.
	1748	Importance of vaccines in child survival.
u	1749	Improved oxygen systems for childhood pneumonia: a multihospital effectiveness study in Papua New Guinea.
	1750	Improved oxygen systems for childhood pneumonia: a multihospital effectiveness study in Papua New Guinea.
	1751	Improved oxygen systems for childhood pneumonia: a multihospital effectiveness study in Papua New Guinea.
u	1752	Improving care for patients with dysphagia.
u	1753	Improving care for patients with respiratory tract infections.
	1754	Improving care for patients with respiratory tract infections.
u	1755	Improving outcomes and reducing costs by modular training in infection control in a resource-limited setting.
	1756	Improving outcomes and reducing costs by modular training in infection control in a resource-limited setting.
	1757	Improving outcomes and reducing costs by modular training in infection control in a resource-limited setting.
	1758	Improving outcomes and reducing costs by modular training in infection control in a resource-limited setting.
u	1759	Improving pneumococcal vaccine rates. Nurse protocols versus clinical reminders.
	1760	Improving pneumococcal vaccine rates. Nurse protocols versus clinical reminders.
u	1761	Improving quality and efficiency of facility-based child health care through Integrated Management of Childhood Illness in Tanzania.
u	1762	Improving rates of pneumococcal vaccination on discharge from a tertiary center medical teaching unit: A prospective intervention.
u	1763	IMPROVING SMOKING CESSATION ADVICE THROUGH THE IMPLEMENTATION OF A QUALITY IMPROVEMENT INTERVENTION.
u	1764	In the news.
u	1765	In vivo veritas: in vitro macrolide resistance in systemic Streptococcus pneumoniae infections does result in clinical failure.
	1766	In vivo veritas: in vitro macrolide resistance in systemic Streptococcus pneumoniae infections does result in clinical failure.
u	1767	Incidence of Pneumococcal Pneumonia Among Adults in Rural Thailand, 2006-2011: Implications for Pneumococcal Vaccine Considerations.
	1768	Incidence of Pneumococcal Pneumonia Among Adults in Rural Thailand, 2006-2011: Implications for Pneumococcal Vaccine Considerations.
	1769	Incidence of pneumococcal pneumonia among adults in rural Thailand, 2006-2011: implications for pneumococcal vaccine considerations.
u	1770	Incidence of respiratory virus-associated pneumonia in urban poor young children of Dhaka, Bangladesh, 2009-2011.
	1771	Incidence of respiratory virus-associated pneumonia in urban poor young children of Dhaka, Bangladesh, 2009-2011.
	1772	Incidence of Respiratory Virus-Associated Pneumonia in Urban Poor Young Children of Dhaka, Bangladesh, 2009-2011.
u	1773	Incorporation of private demand into cost-benefit analysis of a universal Hib vaccination program in Thailand.
	1774	Incorporation of private demand into cost-benefit analysis of a universal Hib vaccination program in Thailand.
	1775	Incorporation of private demand into cost-benefit analysis of a universal Hib vaccination program in Thailand.
u	1776	Increasing immunization rates among African-American adults.
	1777	Increasing immunization rates among African-American adults.
u	1778	Increasing pneumococcal vaccination in managed care through telephone outreach.
	1779	Increasing pneumococcal vaccination in managed care through telephone outreach.
u	1780	Incremental Cost-Effectiveness of 13-valent Pneumococcal Conjugate Vaccine for Adults Age 50 Years and Older in the United States.
	1781	Incremental Cost-Effectiveness of 13-valent Pneumococcal Conjugate Vaccine for Adults Age 50 Years and Older in the United States.
	1782	Incremental cost-effectiveness of 13-valent pneumococcal conjugate vaccine for adults age 50 years and older in the United States.
u	1783	Indacaterol/glycopyrronium is cost-effective compared to salmeterol/fluticasone in COPD: FLAME-based modelling in a Swedish population.
	1784	Indacaterol/glycopyrronium is cost-effective compared to salmeterol/fluticasone in COPD: FLAME-based modelling in a Swedish population.
u	1785	Indication of acid suppression therapy and predictors for the prophylactic use of protonpump inhibitors vs. histamine-2 receptor antagonists in a Malaysian tertiary hospital.
	1786	Indication of acid suppression therapy and predictors for the prophylactic use of protonpump inhibitors vs. histamine-2 receptor antagonists in a Malaysian tertiary hospital.
u	1787	Indications for selective decontamination of the digestive tract.
	1788	Indications for selective decontamination of the digestive tract.
u	1789	Indirect effects associated with widespread vaccination of infants with heptavalent pneumococcal conjugate vaccine (PCV7; Prevnar)
u	1790	Induced sputum for diagnosing Pneumocystis carinii pneumonia in HIV patients: new data, new issues.
	1791	Induced sputum for diagnosing Pneumocystis carinii pneumonia in HIV patients: new data, new issues.
	1792	Induced sputum for diagnosing Pneumocystis carinii pneumonia in HIV patients: new data, new issues.
u	1793	Infant Health Care and Long-Term Outcomes
u	1794	Infant mortality in Europe: implications for the United States: statement to the National Commission to prevent infant mortality.
u	1795	Infection after lung transplantation.
	1796	Infection after lung transplantation.
u	1797	Infection control in developing countries with particular emphasis on South Africa.
u	1798	Infection control in intensive care units and prevention of ventilator-associated pneumonia.
	1799	Infection control in intensive care units and prevention of ventilator-associated pneumonia.
u	1800	Infection due to Chlamydia trachomatis in pregnancy and the newborn.
	1801	Infection due to Chlamydia trachomatis in pregnancy and the newborn.
u	1802	Infection of murine macrophage cell lines by Legionella pneumophila.
	1803	Infection of murine macrophage cell lines by Legionella pneumophila.
u	1804	Infections respiratoires récidivantes : quels bilans, quels traitements ?
u	1805	Infectious complications after elective vascular surgical procedures.
	1806	Infectious complications after elective vascular surgical procedures.
u	1807	Infectious complications of dental and periodontal diseases in the elderly population.
	1808	Infectious complications of dental and periodontal diseases in the elderly population.
u	1809	Influence of bacterial resistances on the efficiency of antibiotic treatments for community-acquired pneumonia.
	1810	Influence of bacterial resistances on the efficiency of antibiotic treatments for community-acquired pneumonia.
u	1811	Influence of clinical outcome and outcome period definitions on estimates of absolute clinical and economic benefits of influenza vaccination in community dwelling elderly persons.
	1812	Influence of clinical outcome and outcome period definitions on estimates of absolute clinical and economic benefits of influenza vaccination in community dwelling elderly persons.
u	1813	Influenza 2004-2005: What's New with the Flu?
u	1814	Influenza and pneumococcal vaccination of HIV-infected patients: a policy analysis.
	1815	Influenza and pneumococcal vaccination of HIV-infected patients: a policy analysis.
u	1816	Influenza and pneumococcal vaccination of the elderly: newer vaccines and prospects for clinical benefits at the margin.
	1817	Influenza and pneumococcal vaccination of the elderly: newer vaccines and prospects for clinical benefits at the margin.
u	1818	Influenza infection and vaccination in pregnant women.
	1819	Influenza infection and vaccination in pregnant women.
u	1820	Influenza vaccination of the elderly is associated with direct medical care cost savings
u	1821	Influenza vaccination programs for elderly persons: cost-effectiveness in a health maintenance organization.
	1822	Influenza vaccination programs for elderly persons: cost-effectiveness in a health maintenance organization.
u	1823	Influenza vaccine effectiveness in preventing hospitalizations and deaths in persons 65 years or older in Minnesota, New York, and Oregon: data from 3 health plans.
	1824	Influenza vaccine effectiveness in preventing hospitalizations and deaths in persons 65 years or older in Minnesota, New York, and Oregon: data from 3 health plans.
	1825	Influenza Vaccine Effectiveness in Preventing Hospitalizations and Deaths in Persons 65 Years or Older in Minnesota, New York, and Oregon: Data from 3 Health Plans.
u	1826	Inhaled pentamidine and prevention of Pneumocystis pneumonia.
	1827	Inhaled pentamidine and prevention of Pneumocystis pneumonia.
u	1828	Inpatient Antimicrobial Stewardship in Pediatrics: A Systematic Review.
u	1829	Insufficient evidence to recommend routine adjunctive chest physiotherapy for adults with pneumonia.
u	1830	Integrated care for severely disabled long-term care facility residents: is it better?
u	1831	Integrated management of the sick child.
	1832	Integrated management of the sick child.
u	1833	Intensive care experience with intravenous cimetidine.
	1834	Intensive care experience with intravenous cimetidine.
u	1835	International guidelines for groin hernia management.
	1836	International guidelines for groin hernia management.
	1837	International guidelines for groin hernia management.
u	1838	International Nosocomial Infection Control Consortium report, data summary of 50 countries for 2010-2015: Device-associated module.
	1839	International Nosocomial Infection Control Consortium report, data summary of 50 countries for 2010-2015: Device-associated module.
	1840	International Nosocomial Infection Control Consortium report, data summary of 50 countries for 2010-2015: device-associated module.
u	1841	Intervention to discontinue parenteral antimicrobial therapy in patients hospitalized with pulmonary infections: effect on shortening patient stay.
	1842	Intervention to discontinue parenteral antimicrobial therapy in patients hospitalized with pulmonary infections: effect on shortening patient stay.
u	1843	Interventions to address deaths from childhood pneumonia and diarrhoea equitably: what works and at what cost?
u	1844	Intranasal vaccination with γ -irradiated Streptococcus pneumoniae whole-cell vaccine provides serotype-independent protection mediated by B-cells and innate IL-17 responses.
	1845	Intranasal vaccination with γ-irradiated Streptococcus pneumoniae whole-cell vaccine provides serotype-independent protection mediated by B-cells and innate IL-17 responses.
	1846	Intranasal vaccination with γ-irradiated Streptococcus pneumoniae whole-cell vaccine provides serotype-independent protection mediated by B-cells and innate IL-17 responses.
u	1847	Intrapleural therapy in management of complicated parapneumonic effusions and empyema.
	1848	Intrapleural therapy in management of complicated parapneumonic effusions and empyema.
u	1849	Intratumoral administration of cisplatin through a bronchoscope followed by irradiation for treatment of inoperable non-small cell obstructive lung cancer.
	1850	Intratumoral administration of cisplatin through a bronchoscope followed by irradiation for treatment of inoperable non-small cell obstructive lung cancer.
u	1851	Intravenous Ribavirin Is a Safe and Cost-effective Treatment for Respiratory Syncytial Virus Infection After Lung Transplantation
u	1852	Intravenous-to-oral transition therapy in community-acquired pneumonia: the INOVA Health System experience.
	1853	Intravenous-to-oral transition therapy in community-acquired pneumonia: the INOVA Health System experience.
u	1854	Introducing pentavalent vaccine in EPI in India: a counsel for prudence in interpreting scientific literature.
	1855	Introducing pentavalent vaccine in EPI in India: a counsel for prudence in interpreting scientific literature.
u	1856	Invasive home mechanical ventilation, mainly focused on neuromuscular disorders.
	1857	Invasive home mechanical ventilation, mainly focused on neuromuscular disorders.
u	1858	Investigation of antimicrobial use at a tertiary care hospital in Southern Punjab, Pakistan using WHO methodology.
	1859	Investigation of antimicrobial use at a tertiary care hospital in Southern Punjab, Pakistan using WHO methodology.
	1860	Investigation of antimicrobial use at a tertiary care hospital in Southern Punjab, Pakistan using WHO methodology.
u	1861	Investing in Universal Health Coverage for childhood diarrhea and pneumonia: lessons learnt from NIGRAAN implementation research.
u	1862	Is bilateral protected specimen brush sampling necessary for the accurate diagnosis of ventilator-associated pneumonia?
	1863	Is bilateral protected specimen brush sampling necessary for the accurate diagnosis of ventilator-associated pneumonia?
u	1864	Is continuous subglottic suctioning cost-effective for the prevention of ventilator-associated pneumonia?
	1865	Is continuous subglottic suctioning cost-effective for the prevention of ventilator-associated pneumonia?
	1866	Is continuous subglottic suctioning cost-effective for the prevention of ventilator-associated pneumonia?
u	1867	Is immunising all patients with chronic lung disease in the community against influenza cost effective? Evidence from a general practice based clinical prospective cohort study in Utrecht, The Netherlands.
	1868	Is immunising all patients with chronic lung disease in the community against influenza cost effective? Evidence from a general practice based clinical prospective cohort study in Utrecht, The Netherlands.
	1869	Is immunising all patients with chronic lung disease in the community against influenza cost effective? Evidence from a general practice based clinical prospective cohort study in Utrecht, the Netherlands.
u	1870	Is influenza vaccination cost effective for healthy people between ages 65 and 74 years? A randomised controlled trial.
	1871	Is influenza vaccination cost effective for healthy people between ages 65 and 74 years? A randomised controlled trial.
	1872	Is influenza vaccination cost effective for healthy people between ages 65 and 74 years? A randomised controlled trial.
u	1873	Is it cost-effective to use procalcitonin to predict outcome in community-acquired pneumonia in the ED?
	1874	Is it cost-effective to use procalcitonin to predict outcome in community-acquired pneumonia in the ED?
u	1875	Is the existing evidence about costs for outcomes associated with chlamydia sufficiently robust for economic evaluation of the National Chlamydia Screening Programme in England?
u	1876	Is the recommendation for pneumococcal vaccination of HIV patients evidence based?
	1877	Is the recommendation for pneumococcal vaccination of HIV patients evidence based?
u	1878	Is the Venner-PneuX Endotracheal Tube System A Cost-Effective Option For Post Cardiac Surgery Care?
	1879	Is the Venner-PneuX Endotracheal Tube System A Cost-Effective Option For Post Cardiac Surgery Care?
u	1880	Ketamine Infusion Therapy as an Alternative Pain Control Strategy in Patients with Multi-Trauma including Rib Fracture; Case Report and Literature Review.
	1881	Ketamine Infusion Therapy as an Alternative Pain Control Strategy in Patients with Multi-Trauma including Rib Fracture; Case Report and Literature Review.
u	1882	Knowledge and reported practices of men and women on maternal and child health in rural Guinea Bissau: a cross sectional survey.
	1883	Knowledge and reported practices of men and women on maternal and child health in rural Guinea Bissau: a cross sectional survey.
	1884	Knowledge and reported practices of men andwomen on maternal and child health in ruralGuinea Bissau: a cross sectional survey.
u	1885	Laboratory diagnostic tests for retrovirus infections of small ruminants.
	1886	Laboratory diagnostic tests for retrovirus infections of small ruminants.
u	1887	Laboratory implementation of a rapid three-stain technique for detection of microorganisms from lower respiratory specimens.
	1888	Laboratory implementation of a rapid three-stain technique for detection of microorganisms from lower respiratory specimens.
u	1889	Laboratory screening prior to hand surgery. A life-saving endeavor.
	1890	Laboratory screening prior to hand surgery. A life-saving endeavor.
u	1891	Large scale, postlicensure, selective vaccination of Chilean infants with PRP-T conjugate vaccine: practicality and effectiveness in preventing invasive Haemophilus influenzae type b infections.
u	1892	Laryngeal mask airway: uses in anesthesiology.
	1893	Laryngeal mask airway: uses in anesthesiology.
u	1894	Leflunomide: new indication. In psoriatic rheumatism: too many risks, too little efficacy.
	1895	Leflunomide: new indication. In psoriatic rheumatism: too many risks, too little efficacy.
u	1896	Leukocyte depletion during extracorporeal circulation allows better organ protection but does not change hospital outcomes.
	1897	Leukocyte depletion during extracorporeal circulation allows better organ protection but does not change hospital outcomes.
u	1898	Level of immunization coverage and associated factors among children aged 12-23 months in Lay Armachiho District, North Gondar Zone, Northwest Ethiopia: a community based cross sectional study.
	1899	Level of immunization coverage and associated factors among children aged 12-23 months in Lay Armachiho District, North Gondar Zone, Northwest Ethiopia: a community based cross sectional study.
u	1900	Levofloxacin trumps moxifloxacin for CAP.
u	1901	Linezolid best value option for VAP in Spain.
u	1902	Linezolid for the Treatment of Patients with Confirmed MRSA Nosocomial Pneumonia in Nanjing, China: A Cost Effective Alternative to Vancomycin.
u	1903	Linezolid for treatment of ventilator-associated pneumonia: a cost-effective alternative to vancomycin.
	1904	Linezolid for treatment of ventilator-associated pneumonia: a cost-effective alternative to vancomycin.
	1905	Linezolid for treatment of ventilator-associated pneumonia: a cost-effective alternative to vancomycin.
	1906	Linezolid for treatment of ventilator-associated pneumonia: A cost-effective alternative to vancomycin.
u	1907	Linezolid tops vancomycin for MRSA NP in Germany.
u	1908	Linezolid Versus Vancomycin in the Empiric Treatment of Nosocomial Pneumonia: A Cost-Utility Analysis Incorporating Results from the ZEPHyR Trial.
	1909	Linezolid Versus Vancomycin in the Empiric Treatment of Nosocomial Pneumonia: A Cost-Utility Analysis Incorporating Results from the ZEPHyR Trial.
	1910	Linezolid Versus Vancomycin in the Empiric Treatment of Nosocomial Pneumonia: A Cost-Utility Analysis Incorporating Results from the ZEPHyR Trial.
u	1911	Linezolid: a pharmacoeconomic review of its use in serious Gram-positive infections.
	1912	Linezolid: a pharmacoeconomic review of its use in serious Gram-positive infections.
u	1913	Longitudinal trends in all healthcare-associated infections through comprehensive hospital-wide surveillance and infection control measures over the past 12 years: substantial burden of healthcare-associated infections outside of intensive care units and "other" types of infection.
u	1914	Looking for fungi in all the right places: screening for cryptococcal disease and other AIDS-related mycoses among patients with advanced HIV disease.
u	1915	Loop-mediated isothermal amplification method for diagnosing Pneumocystis pneumonia in HIV-uninfected immunocompromised patients with pulmonary infiltrates.
	1916	Loop-mediated isothermal amplification method for diagnosing Pneumocystis pneumonia in HIV-uninfected immunocompromised patients with pulmonary infiltrates.
	1917	Loop-mediated isothermal amplification method for diagnosing Pneumocystis pneumonia in HIV-uninfected immunocompromised patients with pulmonary infiltrates.
	1918	Loop-mediated isothermal amplification method for diagnosing Pneumocystis pneumonia in HIV-uninfected immunocompromised patients with pulmonary infiltrates.
u	1919	Low-dose co-trimoxazole for prevention of Pneumocystis carinii pneumonia in human immunodeficiency virus disease.
	1920	Low-dose co-trimoxazole for prevention of Pneumocystis carinii pneumonia in human immunodeficiency virus disease.
u	1921	Low-dose intermittent trimethoprim-sulfamethoxazole for prevention of Pneumocystis carinii pneumonia in patients with human immunodeficiency virus infection.
	1922	Low-dose intermittent trimethoprim-sulfamethoxazole for prevention of Pneumocystis carinii pneumonia in patients with human immunodeficiency virus infection.
u	1923	Low-dose rabbit anti-thymoglobin globulin versus basiliximab for induction therapy in kidney transplantation.
	1924	Low-dose rabbit anti-thymoglobin globulin versus basiliximab for induction therapy in kidney transplantation.
u	1925	Low-dose short-course intravenous ganciclovir as pre-emptive therapy for CMV viremia post allo-PBSC transplantation.
	1926	Low-dose short-course intravenous ganciclovir as pre-emptive therapy for CMV viremia post allo-PBSC transplantation.
u	1927	Lung ultrasound in the critically ill.
	1928	Lung ultrasound in the critically ill.
u	1929	Lung volume reduction surgery for diffuse emphysema.
	1930	Lung volume reduction surgery for diffuse emphysema.
u	1931	Magnitude and Economic Effect of Overuse of Antisecretory Therapy in the Ambulatory Care Setting.
u	1932	Main infections in the children under 5 years old in developing countries: reports and perspectives.
u	1933	Majority of newborn deaths could be prevented.
u	1934	Making health care safer: a critical analysis of patient safety practices.
	1935	Making health care safer: a critical analysis of patient safety practices.
u	1936	Management of Community-Acquired Pneumonia: The Role of Clarithromycin.
u	1937	Management of KPC-producing Klebsiella pneumoniae infections.
u	1938	Management of nosocomial pneumonia on a medical ward: a comparative study of outcomes and costs of invasive procedures.
u	1939	Management of parapneumonic pleural effusion.
	1940	Management of parapneumonic pleural effusion.
u	1941	Management of pulmonary infections in kidney transplant patients.
u	1942	Management of ventilator associated pneumonia with a new antibiotic adjuvant entity (ceftriaxone+sulbactam+disodium edetate) - A novel approach to spare carbapenems.
	1943	Management of ventilator associated pneumonia with a new antibiotic adjuvant entity (ceftriaxone+sulbactam+disodium edetate) - A novel approach to spare carbapenems.
u	1944	Management pathway improves door-to-antibacterial time, at a cost.
	1945	Management pathway improves door-to-antibacterial time, at a cost.
u	1946	Managing severe pneumonia in children in developing countries.
u	1947	Manifestation and epidemiology of contagious bovine pleuropneumonia in Africa.
	1948	Manifestation and epidemiology of contagious bovine pleuropneumonia in Africa.
u	1949	Mapping health status measures to a utility measure in a study of nursing home residents with advanced dementia.
	1950	Mapping health status measures to a utility measure in a study of nursing home residents with advanced dementia.
u	1951	Measles epidemiology and outbreak response immunization in a rural community in Peru.
	1952	Measles epidemiology and outbreak response immunization in a rural community in Peru.
u	1953	Measurable outcomes of quality improvement using a daily quality rounds checklist: one-year analysis in a trauma intensive care unit with sustained ventilator-associated pneumonia reduction.
	1954	Measurable outcomes of quality improvement using a daily quality rounds checklist: one-year analysis in a trauma intensive care unit with sustained ventilator-associated pneumonia reduction.
	1955	Measurable outcomes of quality improvement using a daily quality rounds checklist: one-year analysis in a trauma intensive care unit with sustained ventilator-associated pneumonia reduction.
u	1956	Measurement and valuation of health providers' time for the management of childhood pneumonia in rural Malawi: an empirical study.
	1957	Measurement and valuation of health providers' time for the management of childhood pneumonia in rural Malawi: an empirical study.
	1958	Measurement and valuation of health providers' time for the management of childhood pneumonia in rural Malawi: an empirical study.
u	1959	Measuring the burden and mortality of hospitalisation in Parkinson's disease: A cross-sectional analysis of the English Hospital Episodes Statistics database 2009-2013.
	1960	Measuring the burden and mortality of hospitalisation in Parkinson's disease: A cross-sectional analysis of the English Hospital Episodes Statistics database 2009-2013.
u	1961	Mechanical ventilation of newborns: experience from a level II NICU.
	1962	Mechanical ventilation of newborns: experience from a level II NICU.
u	1963	Mechanical ventilation with or without daily changes of in-line suction catheters.
	1964	Mechanical ventilation with or without daily changes of in-line suction catheters.
u	1965	Mechanism of resistance, phenotyping and genotyping of methicillin resistant Staphylococcus aureus: a review.
u	1966	Medicaid-funded primary prophylaxis for Pneumocystis carinii pneumonia: cost-benefit and break-even analysis.
u	1967	Medicare coverage of outpatient ambulatory intravenous antibiotic therapy: a program that pays for itself.
	1968	Medicare coverage of outpatient ambulatory intravenous antibiotic therapy: a program that pays for itself.
u	1969	Meropenem: a review of its use in the treatment of serious bacterial infections.
	1970	Meropenem: a review of its use in the treatment of serious bacterial infections.
u	1971	Meta-analyses on pediatric infections and vaccines.
	1972	Meta-analyses on pediatric infections and vaccines.
u	1973	Metabonomics by proton nuclear magnetic resonance in human pleural effusions: A route to discriminate between benign and malignant pleural effusions and to target small molecules as potential cancer biomarkers.
	1974	Metabonomics by proton nuclear magnetic resonance in human pleural effusions: A route to discriminate between benign and malignant pleural effusions and to target small molecules as potential cancer biomarkers.
u	1975	Methods and challenges in measuring the impact of national pneumococcal and rotavirus vaccine introduction on morbidity and mortality in Malawi.
u	1976	Methods for economic evaluation of a factorial-design cluster randomised controlled trial of a nutrition supplement and an exercise programme among healthy older people living in Santiago, Chile: the CENEX study.
	1977	Methods for economic evaluation of a factorial-design cluster randomised controlled trial of a nutrition supplement and an exercise programme among healthy older people living in Santiago, Chile: the CENEX study.
	1978	Methods for economic evaluation of a factorial-design cluster randomised controlled trial of a nutrition supplement and an exercise programme among healthy older people living in Santiago, Chile: the CENEX study.
u	1979	Microbial aetiology, outcomes, and costs of hospitalisation for community-acquired pneumonia; an observational analysis.
	1980	Microbial aetiology, outcomes, and costs of hospitalisation for community-acquired pneumonia; an observational analysis.
	1981	Microbial aetiology, outcomes, and costs of hospitalisation for community-acquired pneumonia; an observational analysis.
u	1982	Microbiological diagnosis of community-acquired pneumonia.
u	1983	Microbiological safety and cost-effectiveness of weekly breathing circuit changes in combination with heat moisture exchange filters: a prospective longitudinal clinical survey.
	1984	Microbiological safety and cost-effectiveness of weekly breathing circuit changes in combination with heat moisture exchange filters: a prospective longitudinal clinical survey.
u	1985	Microfluidic platform versus conventional real-time polymerase chain reaction for the detection of Mycoplasma pneumoniae in respiratory specimens.
	1986	Microfluidic platform versus conventional real-time polymerase chain reaction for the detection of Mycoplasma pneumoniae in respiratory specimens.
	1987	Microfluidic platform versus conventional real-time polymerase chain reaction for the detection of Mycoplasma pneumoniae in respiratory specimens
u	1988	Missed Opportunities for Health Promotion Intervention in the Management of Alcohol Withdrawal Syndrome.
	1989	Missed Opportunities for Health Promotion Intervention in the Management of Alcohol Withdrawal Syndrome.
u	1990	Modeling the cost-effectiveness of infant vaccination with pneumococcal conjugate vaccines in Germany.
	1991	Modeling the cost-effectiveness of infant vaccination with pneumococcal conjugate vaccines in Germany.
u	1992	Modeling the economic impact of linezolid versus vancomycin in confirmed nosocomial pneumonia caused by methicillin-resistant Staphylococcus aureus.
	1993	Modeling the economic impact of linezolid versus vancomycin in confirmed nosocomial pneumonia caused by methicillin-resistant Staphylococcus aureus.
	1994	Modeling the economic impact of linezolid versus vancomycin in confirmed nosocomial pneumonia caused by methicillin-resistant Staphylococcus aureus.
u	1995	Modeling the impact of a new vaccine on pneumococcal and nontypable Haemophilus influenzae diseases: a new simulation model.
	1996	Modeling the impact of a new vaccine on pneumococcal and nontypable Haemophilus influenzae diseases: a new simulation model.
u	1997	Modelling and optimal control of pneumonia disease with cost-effective strategies.
	1998	Modelling and optimal control of pneumonia disease with cost-effective strategies.
	1999	Modelling and optimal control of pneumonia disease with cost-effective strategies.
u	2000	Modelling the effect of malaria endemicity on spatial variations in childhood fever, diarrhoea and pneumonia in Malawi.
	2001	Modelling the effect of malaria endemicity on spatial variations in childhood fever, diarrhoea and pneumonia in Malawi.
u	2002	Modelling the returns on options for improving malaria case management in Ethiopia.
u	2003	Modern Management of Community-Acquired Pneumonia: Is It Cost-Effective and are Outcomes Acceptable?
	2004	Modern Management of Community-Acquired Pneumonia: Is It Cost-Effective and are Outcomes Acceptable?
[truncated: 1,079 more rows]

## Sheet: Ebsco+Emabse after duplication 
1	"Is it cost-effective to use procalcitonin to predict outcome in community-acquired pneumonia in the ED?" Response to the authors.
2	"One pill, once daily": What clinicians need to know about Atripla(trademark)
3	"Optimal" cost-effectiveness analyses?
4	"Syndromic surveillance within a hospital" for the early detection of a nosocomial outbreak of acute respiratory infection
5	1,3-propanediol production from glucose by mixed-culture fermentation of Zygosacharomyces rouxii and Klebsiella pneumonia.
6	10-Valent Pneumococcal Non-Typeable Haemophilus influenzae Protein D-Conjugate Vaccine: A Review in Infants and Children
7	13-Valent Pneumococcal Conjugate Vaccine: A Review of Its Use in Adults.
8	16th Annual congress European Society of Intensive Care Medicine (ESICM), Amsterdam, The Netherlands. October 5-8, 2003.
9	1989 Sexually transmitted diseases treatment guidelines (continued).
10	2.5% Mafenide Acetate: A Cost-Effective Alternative to the 5% Solution for Burn Wounds.
11	2012 ACCF/AHA/ACP/AATS/PCNA/SCAI/STS guideline for the diagnosis and management of patients with stable ischemic heart diseass
12	27th Annual Meeting of the European Society for Pediatric Infectious Disease
13	A Bayesian multinomial model to analyse spatial patterns of childhood co-morbidity in Malawi.
14	A benefit-risk assessment of erlotinib in non-small-cell lung cancer and pancreatic cancer
15	A call to action for the new decade of vaccines
16	A call to arms: The imperative for antimicrobial stewardship
17	A CAP on antibiotic duration
18	A clinical and economic study of community-acquired pneumonia between single versus combination therapy.
19	A clinical comparative study of piperacillin and sulbactam/ampicillin in patients with community-acquired bacterial pneumonia
20	A clinical guide to using intravenous proton-pump inhibitors in reflux and peptic ulcers
21	A clinician's guide to the appropriate and accurate use of antibiotics: The Council for Appropriate and Rational Antibiotic Therapy (CARATcriteria
22	A comparative cost analysis study of lobectomy performed via video-assisted thoracic surgery versus thoracotomy in Turkey
23	A comparison between subpleural patient-controlled analgesia by bupivacaine and intermittent analgesia in post-operative thoracotomy: A double-blind randomized clinical trial
24	A comparison of aztreonam plus vancomycin and imipenem plus vancomycin as initial therapy for febrile neutropenic cancer patients
25	A comparison of bronchoscopic vs blind protected specimen brush sampling in patients with suspected ventilator-associated pneumonia.
26	A comparison of laparoscopic and traditional open splenectomy in childhood.
27	A comparison of length of stay, readmission rate, and facility reimbursement after lobectomy of the lung
28	A comparison of multiple data sources to identify vaccinations for veterans with spinal cord injuries and disorders
29	A comparison of omeprazole and ranitidine for prophylaxis against aspiration pneumonitis in emergency caesarean section.
30	A comparison of two regimens of topical corticosteroids in the treatment of patients with bullous pemphigoid: A multicenter randomized study
31	A computer simulation model of the cost-effectiveness of routine Staphylococcus aureus screening and decolonization among lung and heart-lung transplant recipients
32	A contemporary cost analysis of postoperative morbidity after coronary artery bypass grafting with and without concomitant aortic valve replacement to improve patient quality and cost-effective care
33	A contemporary cost analysis of postoperative morbidity after coronary artery bypass grafting with and without concomitant aortic valve replacement to improve patient quality and cost-effective care.
34	A cost analysis of conservative management of spinal cord-injured patients in Nigeria
35	A cost comparison of introducing and delivering pneumococcal, rotavirus and human papillomavirus vaccines in Rwanda.
36	A cost effectiveness analysis of omitting radiography in diagnosis of acute bronchiolitis.
37	A Cost-Benefit Analysis of Early Childhood Hygiene Interventions in Uzbekistan
38	A cost-benefit analysis of immunization for pneumococcal pneumonia.
39	A cost-benefit analysis of intensive therapy.
40	A cost-benefit analysis of the ENIGMA trial
41	A cost-effectiveness analysis of antibiotic therapy in macrolide-resistant community-acquired pneumonia.
42	A cost-effectiveness analysis of antimicrobial treatment of community-acquired pneumonia taking into account resistance in Belgium.
43	A Cost-Effectiveness Analysis of Linezolid Versus Vancomycin for Ventilator-Associated Pneumonia Patients in Costa Rica.
44	A Cost-Effectiveness Analysis Of Linezolid Versus Vancomycin For Ventilator-Associated Pneumonia Patients In Honduras.
45	A Cost-Effectiveness Analysis of Obtaining Blood Cultures in Children Hospitalized for Community-Acquired Pneumonia.
46	A cost-effectiveness analysis of pneumococcal vaccination in street-involved, HIV-infected patients.
47	A cost-effectiveness analysis of reducing ventilator-associated pneumonia at a Danish ICU with ventilator bundle.
48	A cost-effectiveness analysis of revaccination and catch-up strategies with the 23-valent pneumococcal polysaccharide vaccine (PPV23) in older adults in Japan.
49	A cost-effectiveness analysis of screening methods for dysphagia after stroke.
50	A Cost-Effectiveness Analysis of the 10-Valent Pneumococcal Non-Typeable Haemophilus influenzae Protein D Conjugate Vaccine (PHiD-CV) Compared to the 13-Valent Pneumococcal Conjugate Vaccine (PCV13) for Universal Mass Vaccination Implementation in New Zealand.
51	A cost-effectiveness analysis of using TheraBite in a preventive exercise program for patients with advanced head and neck cancer treated with concomitant chemo-radiotherapy.
52	A cost-minimisation analysis comparing different antibiotic regimens used in treating all-cause bacterial pneumonia in Hong Kong.
53	A cost-minimisation analysis comparing moxifloxacin with levofloxacin plus ceftriaxone for the treatment of patients with community-acquired pneumonia in Germany: results from the MOTIV trial.
54	A cost-minimization analysis comparing azithromycin-based and levofloxacin-based protocols for the treatment of patients hospitalized with community-acquired pneumonia: results from the CAP-IN trial.
55	A critical appraisal of a systematic review: Sokol J, Jacob SE, Bohn D: Inhaled nitric oxide for acute hypoxemic respiratory failure in children and adults: Cochrane Database Syst Rev 2003 (): CD002787
56	A critical assessment of published guidelines and other decision-support systems for the antibiotic treatment of community-acquired respiratory tract infections
57	A critical assessment of published guidelines and other decision-support systems for the antibiotic treatment of community-acquired respiratory tract infections.
58	A decade of investment in infection prevention: a cost-effectiveness analysis.
59	A factorial-design cluster randomised controlled trial investigating the cost-effectiveness of a nutrition supplement and an exercise programme on pneumonia incidence, walking capacity and body mass index in older people living in Santiago, Chile: the CENEX study protocol.
60	A four-stage strategy to reduce childhood pneumonia-related mortality by 2015 and beyond
61	A green and facile approach for the synthesis of silver nanoparticles using aqueous extract of Ailanthus excelsa leaves, evaluation of its antibacterial and anticancer efficacy.
62	A health intervention or a kitchen appliance? Household costs and benefits of a cleaner burning biomass-fuelled cookstove in Malawi.
63	A high-dose preparation of lactobacilli and bifidobacteria in the prevention of antibiotic-associated and clostridium difficile diarrhoea in older people admitted to hospital: A multicentre, randomised, double-blind,
64	A kick in the shins: The financial impact of uncontrolled warfarin use in pre-tibial haematomas
65	A mixed methods protocol to evaluate the effect and cost-effectiveness of an Integrated electronic Diagnosis Approach (IeDA) for the management of childhood illnesses at primary health facilities in Burkina Faso.
66	A model-based cost-effectiveness analysis of Patient Blood Management.
67	A multicenter, open comparative study of parenteral cefotaxime and ceftriaxone in the treatment of nosocomial lower respiratory tract infections.
68	A multicenter, randomized, double-blind comparison of different doses of intravenous immunoglobulin for prevention of graft-versus-host disease and infection after allogeneic bone marrow transplantation.
69	A multidisciplinary antimicrobial stewardship programme safely decreases the duration of broad-spectrum antibiotic prescription in Singaporean adult renal patients
70	A multidisciplinary QA program for enteral nutrition in high-risk patients.
71	A nested case-control study of influenza vaccination was a cost-effective alternative to a full cohort analysis.
72	A new challenge for Europe: introducing a pediatric quadrivalent vaccine for measles, mumps, rubella, and varicella
73	A new cost-effective, selective and differential medium for the isolation of Cronobacter spp.
74	A new imperative for global pneumonia control: A commentary
75	A novel antiretroviral class (fusion inhibitorsin the management of HIV infection. Present features and future perspectives of enfuvirtide (T-)
76	A Novel Dynamic Model for Health Economic Analysis of Influenza Vaccination in the Elderly
77	A path to precision in the ICU
78	A pharmacoeconomic evaluation of 7-valent pneumococcal conjugate vaccine in Canada.
79	A pharmacoeconomic evaluation of seven-valent pneumococcal conjugate vaccine in Spain.
80	A pharmacoeconomic review of the management of respiratory tract infections with moxifloxacin
81	A pharmacoeconomic study of in-hospital treatment against community-acquired pneumonia.
82	A phase II, single-arm multicenter study of low-dose rituximab for refractory mixed cryoglobulinemia secondary to hepatitis C virus infection
83	A pilot single-institution predictive model to guide rib fracture management in elderly patients.
84	A pneumonia practice guideline and a hospitalist-based reorganization lead to equivalent efficiency gains
85	A price for cost-effectiveness: Implications for recombinant human activated protein C (rhAPC)
86	A procalcitonin-guided algorithm for pneumonia may reduce antibiotic use and treatment duration.
87	A prospective randomized study of inpatient IV antibiotics for community-acquired pneumonia. The optimal duration of therapy.
88	A prospective randomized study of inpatient IV antibiotics for community-acquired pneumonia: The optimal duration of therapy
89	A prospective randomized trial of hand-sutured versus mechanically stapled anastomoses for gastroduodenostomy after distal gastrectomy
90	A prospective trial of a clinical pharmacy intervention in a primary care practice in a capitated payment system
91	A prospective, randomized comparison of an in-line heat moisture exchange filter and heated wire humidifiers: rates of ventilator-associated early-onset (community-acquired) or late-onset (hospital-acquired) pneumonia and incidence of endotracheal tube occlusion.
92	A prospective, randomized, double-blind study of trimethoprim-sulfamethoxazole for prophylaxis of infection in renal transplantation: clinical efficacy, absorption of trimethoprim-sulfamethoxazole, effects on the microflora, and the cost-benefit of prophylaxis.
93	A qualitative and quantitative evaluation of the Advancing Quality pay-for-performance programme in the NHS North West
94	A quality-improvement project use of a computerized medical database and reminder letters to increase preventive care use in kaiser permanente patients.
95	A randomised controlled trial of postoperative radiotherapy following breast-conserving surgery in a minimum-risk older population. The PRIME trial
96	A randomised controlled trial of prehospital intravenous fluid replacement therapy in serious trauma.
97	A randomised controlled trial of the costs of hospital as compared with hospital in the home for acute medical patients
98	A randomised controlled trial to assess the clinical effectiveness and cost-effectiveness of alternative treatments to Inhibit VEGF in Age-related choroidal Neovascularisation (IVAN)
99	A randomised phase II study of the efficacy, safety and cost-effectiveness of pegfilgrastim and filgrastim after autologous stem cell transplant for lymphoma and myeloma (PALM study)
100	A randomised trial of home vs hospital intravenous antibiotic therapy in adults with infectious diseases
101	A randomised, multicentre study of ceftriaxone versus standard therapy in the treatment of lower respiratory tract infections.
102	A randomized clinical trial comparing an extended-use hygroscopic condenser humidifier with heated-water humidification in mechanically ventilated patients.
103	A randomized controlled trial of hospital versus home based therapy with oral amoxicillin for severe pneumonia in children aged 3 - 59 months: The IndiaCLEN Severe Pneumonia Oral Therapy (ISPOT) Study.
104	A randomized, prospective, pharmacoeconomic trial of neoral 2-hour postdose concentration monitoring versus tacrolimus trough concentration monitoring in de novo liver transplant recipients
105	A rapid, low-cost, and microfluidic chip-based system for parallel identification of multiple pathogens related to clinical pneumonia.
106	A real-time microfluidic multiplex electrochemical loop-mediated isothermal amplification chip for differentiating bacteria.
107	A real-time prospective evaluation of clinical pharmaco-economic impact of diagnostic label of 'penicillin allergy' in a UK teaching hospital
108	A review article on the benefits of early mobilization following spinal surgery and other medical/surgical procedures
109	A review of Burrill & Company's 18th annual report on the biotech industry
110	A review of CT-P13: An infliximab biosimilar
111	A review of economic evaluations of 13-valent pneumococcal conjugate vaccine (PCV13) in adults and the elderly.
112	A Review of Health Outcomes in Patients with Psoriasis
113	A review of the burden of disease due to otitis media in the Asia-Pacific
114	A review of the clinical efficacy of meropenem
115	A review of the varicella vaccine in immunocompromised individuals
116	A review of vaccine research and development: Human acute respiratory infections
117	A short stay or 23-hour ward in a general and academic children's hospital: are they effective?
118	A shot at chickenpox
119	A simple intervention to improve hospital antibiotic prescribing.
120	A simplified technique for laparoscopic jejunostomy and gastrostomy tube placement.
121	A single tube modified allele-specific-PCR for rapid detection of erythromycin-resistant Mycoplasma pneumoniae in Beijing.
122	A social explanation for the rise and fall of global health issues.
123	A standardized protocol for the perioperative management of myasthenia gravis patients. Experience with 110 patients
124	A stochastic partial-budget analysis of an experimental Pasteurella haemolytica feedlot vaccine trial.
125	A study of influenza and influenza-related complications among children in a large US health insurance plan database
126	A successful diagnostic case of Pneumocystis pneumonia by the loop-mediated isothermal amplification method in a patient with dermatomyositis.
127	A systematic review and economic evaluation of bisphosphonates for the
128	A systematic review and economic evaluation of the use of tumour necrosis factor-alpha (TNF-(alpha)inhibitors, adalimumab and infliximab, for crohn's disease
129	A systematic review and economic model of the clinical and cost-effectiveness of immunosuppressive therapy for renal transplantation in children
130	A Systematic Review of Economic Evaluations of Pharmacogenetic Testing for Prevention of Adverse Drug Reactions
131	A systematic review of the drug-induced Stevens-Johnson syndrome and toxic epidermal necrolysis in Indian population
132	A systematic review of utility values for chemotherapy-related adverse events
133	A systematic review to identify and assess the effectiveness of alternatives for people over the age of 65 who are at risk of potentially avoidable hospital admission
134	A tailored implementation strategy to reduce the duration of intravenous antibiotic treatment in community-acquired pneumonia: a controlled before-and-after study
135	A targeted infection prevention intervention in nursing home residents with indwelling devices: a randomized clinical trial.
136	Abstract.Eckardt K.-U., L. Kasiske B.
137	Abstracts of the Tenth Conference of the Federation of Infection Societies, 2003.
138	Accelerated failure time model for case-cohort design with longitudinal covariates subject to measurement error and detection limits.
139	ACCP releases consensus statement on outpatient treatment for CAP
140	Acellular and "low" pertussis vaccines: Adverse events and the role of mutations
141	Achalasia: a review of clinical diagnosis, epidemiology, treatment and outcomes.
142	Achieving child survival goals: potential contribution of community health workers.
143	Achieving the millennium development goals for health: cost effectiveness analysis of strategies for child health in developing countries.
144	Acid suppressive therapy in noncritically ill patients: Reply
145	Acinetobacter pneumonia and immune response to this infection
146	ACIP recommends pneumococcal polysaccharide vaccine for all adults age ≥65.
147	Acne vulgaris: A review of antibiotic therapy
148	ACOG issues report on the medical management of tubal pregnancy
149	ACR appropriateness criteria follow-up of Hodgkin lymphoma
150	Acute asthma in adults: A review
151	Acute exacerbations of COPD: A "multipronged" approach
152	Acute orthogeriatric care
153	Acute respiratory distress syndrome in the trauma intensive care unit: Morbid but not mortal
154	Acute respiratory infection and pneumonia in India: a systematic review of literature for advocacy and action: UNICEF-PHFI Series on Newborn and Child Health, India.
155	Acute Retroviral Syndrome
156	Acute sinusitis: Guide to selection of antibacterial therapy
157	Acute treatment options for spinal cord injury
158	Acyclovir for varicella in children: Do marginal benefits merit routine use?
159	Adalimumab in crohn's disease: Tips and tricks after 5 years of clinical experience
160	Adalimumab, etanercept and ustekinumab for treating plaque psoriasis in children and young people: Systematic review and economic evaluation
161	Adalimumab, etanercept, infliximab, certolizumab pegol, golimumab, tocilizumab and abatacept for the treatment of rheumatoid arthritis not previously treated with disease-modifying antirheumatic drugs and after the
162	Adalimumab.Anti-Inflammatory and Anti-Allergy Agents in Medicinal Chemistry 2007 6:3 (217-)
163	Adherence to guidelines for community-acquired pneumonia: does it decrease cost of care?
164	Adherence to simple and effective measures reduces the incidence of ventilator-associated pneumonia
165	Adiposopathy and bariatric surgery: Is 'sick fat' a surgical disease?
166	Administration of inhaled nitric oxide in newborns.
167	Administrative data versus corrected administrative data.
168	Admission avoidance hospital at home
169	Admitting what we do not know about pneumonia readmissions
170	ADT risks and side effects in advanced prostate cancer: Cardiovascular and acute renal injury
171	Adult hyperglycemic crisis: A review and perspective
172	Adult immunization with 13-valent pneumococcal vaccine in Campania region, South Italy: an economic evaluation.
173	Adult influenza vaccination guideline.
174	Adult influenza vaccination guideline. SAMA-SA Pulmonology Society Working Group.
175	Adult pneumococcal vaccination guideline.
176	Adult pneumococcal vaccination guideline. SAMA-SA Pulmonology Society Working Group.
177	Adult pneumococcal vaccination: advances, impact, and unmet needs.
178	Adult vaccination current recommendations and future prospects
179	Advances in pneumococcal vaccines advantages for infants and children
180	Advances in pneumococcal vaccines: what are the advantages for the elderly?
181	Advances in the genetic screening, work-up, and treatment of pancreatic cancer
182	Advances in the treatment of HER2+ breast cancer
183	Advances in therapeutic approaches to ulcerative colitis and Crohn's disease
184	Adverse effects of non-steroidal anti-inflammatory drugs (NSAIDs, aspirin and coxibson upper gastrointestinal tract
185	Aerosol generation and delivery systems for pulmonary drug administration: theory and practice.
186	Aerosolized amikacin in the treatment of Pseudomonas pneumonia in the nursing home setting.
187	Aerosolized colistin cost-effectiveness
188	Aerosolized pentamidine for prevention of Pneumocystis pneumonia after allogeneic marrow transplantation.
189	Aetiology of pulmonary symptoms in HIV-infected smear negative recurrent PTB suspects in Kampala, Uganda: a cross-sectional study.
190	Affordable solar thermal water heating solution for rural Dominican Republic.
191	Age range widens for pertussis vaccine: Boosters advised for adolescents and adults
192	Age, revaccination, and tolerance effects on pneumococcal vaccination strategies in the elderly: A cost-effectiveness analysis
193	Aggregate and hospital-level impact of national guidelines on diagnostic resource utilization for children with pneumonia at children's hospitals
194	Aging lung and possible animal models.
195	AIDS: the disease, the demographics, the devastation.
196	Alemtuzumab induction and prednisone-free maintenance immunotherapy in simultaneous pancreas-kidney transplantation comparison with rabbit antithymocyte globulin induction - Long-term results
197	All great truths are iconoclastic: selective decontamination of the digestive tract moves from heresy to level 1 truth.
198	Allocating health resources ethically: new roles for administrators and clinicians.
199	Ambulatory antimicrobial use: The value of an outcomes registry
200	Ambulatory oral amoxicillin for severe pneumonia in children
201	Amifostine protects a broad range of normal tissues from chemotherapy and radiotherapy-associated toxicity
202	Amoxicillin for acute lower respiratory tract infection in primary care: subgroup analysis of potential high-risk groups.
203	Ampicillin/sulbactam: Current status in severe bacterial infections
204	An alkalinizing oral rehydration solution containing lecithin-coated citrus fiber is superior to a nonalkalinizing solution in treating 360 calves with naturally acquired diarrhea.
205	An Analysis of 72% Chromated Glycerin Used for Sclerotherapy: Sterility, Potency, and Cost After Extended Shelf Life.
206	An Assessment of an Outpatient Antimicrobial Therapy Program in a Rural Medical Center : A Retrospective Chart Review.
207	An Assessment of an Outpatient Antimicrobial Therapy Program in a Rural Medical Center: A Retrospective Chart Review
208	An assessment of the value of Haemophilus influenzae type b conjugate vaccine in Asia.
209	An economic analysis of a pneumococcal vaccine programme in people aged over 64 years in a developed country setting.
210	An economic analysis of the universal varicella vaccination program in the United States
211	An economic and outcomes assessment of first-line monotherapy in the treatment of community-acquired pneumonia within managed care
212	An economic evaluation of levofloxacin versus cefuroxime axetil in the outpatient treatment of adults with community-acquired pneumonia.
213	An economic evaluation of sequential i.v./po moxifloxacin therapy compared to i.v./po co-amoxiclav with or without clarithromycin in the treatment of community-acquired pneumonia.
214	An Economic Evaluation of Sequential IV/po Moxifloxacin Therapy Compared to IV/po Co-amoxiclav With or Without Community-Acquired Pneumonia.
215	An Economic Evaluation of the Impact, Cost, and Medicare Policy Implications of Chronic Nonhealing Wounds.
216	An economic model to compare linezolid and vancomycin for the treatment of confirmed methicillin-resistant Staphylococcus aureus nosocomial pneumonia in Germany.
217	An emergency department-based randomized trial of nonbronchoscopic bronchoalveolar lavage for early pathogen identification in severe community-acquired pneumonia.
218	An evaluation of emerging vaccines for childhood pneumococcal pneumonia.
219	An evidence-based review of linezolid for the treatment of methicillin-resistant Staphylococcus aureus (MRSA): Place in therapy
220	An experience of oral acyclovir in treating children with varicella infection.
221	An integrated decision support system for diagnosing and managing patients with community-acquired pneumonia.
222	An international randomised controlled trial to compare TARGeted Intraoperative radioTherapy (TARGITwith conventional postoperative radiotherapy after breast-conserving surgery for women with early-stage
223	An investigation of the etiology of community-acquired lower respiratory tract infections (LRTIand resistance to antibiotics in Italy (the EOLO Study)
224	An observational study to compare oral hygiene care with chlorhexidine gluconate gel versus mouthwash to prevent ventilator-associated pneumonia
225	An official American thoracic society/European respiratory society statement: Key concepts and advances in pulmonary rehabilitation
226	An outbreak of pertussis in Bloemfontein, South Africa, 2008-2009
227	An Outline of a Social Theory on Issue Ascendance in Global Health.
228	Analysis of charges associated with diagnosis of nosocomial pneumonia: can routine bronchoscopy be justified?
229	Analysis of the cost-effectiveness relationship in the empirical treatment in patients with infections of the lower respiratory tract acquired in the community.
230	Analyzing and grading effectiveness research: A new approach
231	Annual review of Archivos de Neumología in interventional pneumology, interstitial diseases and lung transplantation.
232	Another perspective on SUPPORT.
233	Antibacterial R&D incentives
234	Antibacterial therapy in pulmonology.
235	Antibiothérapie parentérale ambulatoire (APA), par voie intraveineuse dans les infections ostéoarticulaires
236	Antibiotic De-Escalation
237	Antibiotic dosing: Do we dose to cure the individual or do we treat the greater societal needs?
238	Antibiotic expected effectiveness and cost under real life microbiology: Evaluation of ertapenem and ceftriaxone in the treatment of community-acquired pneumonia for elderly patients in Spain
239	Antibiotic guidelines lead to reductions in the use and cost of antibiotics in a University Hospital
240	Antibiotic guidelines: Pharmacological parameters to be considered
241	Antibiotic management of pneumococcal infections in an era of increased resistance.
242	Antibiotic management of sepsis: Current concepts
243	Antibiotic pharmacokinetic and pharmacodynamic considerations in critical illness
244	Antibiotic prescribing for ventilator-associated pneumonia: Get it right from the beginning but be able to rapidly deescalate
245	Antibiotic prescribing patterns in the pediatric emergency department at Georgetown Public Hospital Corporation: A retrospective chart review
246	Antibiotic prescribing practices for common childhood illnesses in South
247	Antibiotic Prophylaxis for Preventing Wound Infection after Breast Surgery: A Systematic Review and Metaanalysis
248	Antibiotic prophylaxis in colorectal surgery
249	Antibiotic prophylaxis in elective thoracic surgery: cefuroxime versus cefepime.
250	Antibiotic resistance in the ICU: Clinical and cost aspects
251	Antibiotic resistance prevalence and pattern in environmental bacterial isolates
252	Antibiotic streamlining: development and justification of an antibiotic streamlining program.
253	Antibiotic Susceptibility Pattern of ESβL Producing Klebsiella pneumoniae Isolated from Urine Samples of Pregnant Women in Karnataka.
254	Antibiotic therapy in community-acquired pneumonia and the role of the hospital pharmacist
255	Antibiotic therapy of community respiratory tract infections: strategies for optimal outcomes and minimized resistance emergence.
256	Antibiotic treatment of moderate-severe community-acquired pneumonia: Design and rationale of a multicentre cluster-randomised cross-over trial
257	Antibiotic treatment of respiratory tract infections in ambulatory care in Belgium
258	Antibiotic usage for respiratory tract infections in an era of rising resistance and increased cost pressure
259	Antibiotic utilization and cost analysis in hospitalized patients with community-acquired pneumonia
260	Antibiotic-resistant bacterial sepsis in Papua New Guinea.
261	Antibiotics in childhood pneumonia
262	Antibodies in infectious diseases: Polyclonals, monoclonals and niche biotechnology
263	Antimicrobial and host defense peptides for therapeutic use against multidrug-resistant pathogens: New hope on the horizon
264	Antimicrobial drug resistance, regulation, and research
265	Antimicrobial peptides in skin disease
266	Antimicrobial prophylaxis with ceftriaxone in laparoscopic cholecystectomy: a 7-year clinical experience involving 3,603 patients.
267	Antimicrobial resistance in developing countries. Part II: Strategies for containment
268	Antimicrobial resistance in major pathogens of hospital-acquired pneumonia in Asian countries.
269	Antimicrobial resistance: Consideration as an adverse drug event
270	Antimicrobial selection for community-acquired lower respiratory tract infections in the 21st century: A review of gemifloxacin
271	Antimicrobial stewardship in long term care facilities: what is effective?
272	Antimicrobial stewardship programs: Interventions and associated outcomes
273	Antimicrobial stewardship programs: Methods of operation and suggested outcomes
274	Antimicrobial stewardship: A matter of process or outcome?
275	Antimicrobial stewardship: A review
276	Antimicrobial Stewardship: Application in the Intensive Care Unit
277	Antimicrobial Therapy for Legionnaire's Disease: Antibiotic Stewardship Implications.
278	Antimicrobial therapy of community-acquired pneumonia. New antibiotics, abreviated course treatment, cost-benefit analysis.
279	Antimicrobial treatment of ventilator-associated pneumonia [4] (multiple letters)
280	Anti-pneumococcal vaccination in elderly persons.
281	Anti-pneumococcal vaccination in the elderly.
282	Anti-tumor necrosis factor-(alphamonoclonal antibody therapy for rheumatoid arthritis
283	Anti-tumour necrosis factors therapy for severe inflammatory arthritis: Two years of experience in Northern Ireland
284	Antiviral agents for treating influenza.
285	Antiviral drugs for the treatment of influenza: A systematic review and economic evaluation
286	Applying Adult Ventilator-associated Pneumonia Bundle Evidence to the Ventilated Neonate.
287	Approaches and issues towards development of efficient mucosal vaccines against pneumonia
288	Approaches to drug therapy, formulary, and pathway management in a large community hospital.
289	Appropriate empirical management of microbial infections in a tertiary care hospital: A cost- effectiveness approach
290	Appropriate use of antibiotics in hospitals: investigating clinical practices in management of community-acquired pneumonia.
291	Aquacel Ag with Vaseline gauze in the management of toxic epidermal necrolysis (TEN).
292	Are advance market commitments for drugs a real advance?
293	Are aggressive treatment strategies less cost-effective for older patients? The case of ventilator support and aggressive care for patients with acute respiratory failure.
294	Are For-Profit Hospitals Really Different? Medicare Upcoding and Market Structure
295	Are specialized endotracheal tubes and heat-and-moisture exchangers cost-effective in preventing ventilator associated pneumonia?
296	Are the true impacts of adverse events considered in economic models of antineoplastic drugs? a systematic review
297	Are there negative consequences of public reporting? The hype and the reality
298	Are treatment guides and rational drug use policies adequately exploited in combating respiratory system diseases?
299	As nosocomial bacterial infections evolve, so do treatment and prevention strategies.Drugs and Therapy Perspectives 2000.
300	Ascaris suum infection negatively affects the response to a Mycoplasma hyopneumoniae vaccination and subsequent challenge infection in pigs.
301	ASHP Therapeutic Guidelines on Stress Ulcer Prophylaxis. ASHP Commission on Therapeutics and approved by the ASHP Board of Directors on November 14, 1998.
302	Aspiration pneumonia.
303	Aspiration risk after acute stroke: comparison of clinical examination and fiberoptic endoscopic evaluation of swallowing.
304	Assessing costs and cost effectiveness of pneumococcal disease and vaccination within Kaiser Permanente.
305	Assessing the burden of pneumonia using administrative data from Malaysia, Indonesia, and the Philippines
306	Assessment and initial management of feverish illness in children younger than 5 years: Summary of updated NICE guidance
307	Assessment of a selective surveillance method for detecting nosocomial infections in patients in the intensive care department.
308	Assessment of cost-effective antibiotic therapy in the management of infections in cancer patients
309	Assessment of health benefits and cost-effectiveness of 10-valent and 13-valent pneumococcal conjugate vaccination in Kenyan children.
310	Assessment of outcome following the use of recombinant human bone morphogenetic protein-2 for spinal fusion in the elderly population
311	Assessment of the contribution of the immunochromatographic pneumococcal urinary antigen test to the etiological diagnosis of pneumonia in hospitalized adults.
312	Assessment of the Knowledge Attitude and Practices of Mothers Having Children in the Age Group of 9 to 36 Months regarding Measles and its Vaccination.
313	Assessment on the knowledge and reported practices of women on maternal and child health in rural Sierra Leone: a cross-sectional survey.
314	Association between Medicare's Mandatory Hospital Value-Based Purchasing Program and Cost Inefficiency
315	Association of hypercapnia on admission with increased length of hospital stay and severity in patients admitted with community-acquired pneumonia: a prospective observational study from Pakistan.
316	At the epicenter of severe acute respiratory syndrome
317	Atezolizumab in urothelial bladder carcinoma
318	Attributable cost of methicillin resistance: An issue that is difficult to evaluate
319	Attributable healthcare utilization and cost of pneumonia due to drug-resistant streptococcus pneumonia: A cost analysis
320	Atypical pneumonias. Clinical diagnosis and empirical treatment.
321	Auditing and benchmarking of azithromycin utilization in primary care military clinics
322	Authors' response: Single versus combination antibiotic therapy in adults hospitalized with community acquired pneumonia
323	Autologous transfusion - A reasonable measure under the principles of health economics?
324	Axitinib, cabozantinib, everolimus, nivolumab, sunitinib and best supportive care in previously treated renal cell carcinoma: A systematic review and economic evaluation
325	Azithromycin extended release: A review of its use in the treatment of acute bacterial sinusitis and community-acquired pneumonia in the US
326	Azithromycin extended-release (Zmaxfor sinusitis and pneumoniaMedical Letter on Drugs and Therapeutics Losartan: A review of its use in stroke risk reduction in patients with hypertension and left ventricular hypertrophy
327	Azithromycin versus comparative therapy for the treatment of community acquired pneumonia.
328	Azithromycin versus erythromycin for community-acquired pneumonia: a cost-minimization analysis.
329	Azithromycin. A pharmacoeconomic review of its use as a single-dose regimen in the treatment of uncomplicated urogenital Chlamydia trachomatis infections in women.
330	Bacterial agents causing acute exacerbations in Chronic Obstructive Pulmonary Disease (COPD) patients, their antibiograms to Extended Spectrum Beta-Lactamases (ESBL) production in a tertiary care hospital, India.
331	Bacterial filters in respiratory circuits: an unnecessary cost?
332	Bacterial infections in cirrhosis: A growing problem with significant implications
333	Bacteriological assessment of infectious diseases using a real-time PCR method in Tenri Hospital--focusing on diagnosis for atypical pneumonia and hemorrhagic enterocolitis.
334	Bacteriology and clinical relevance of nasopharyngeal and oropharyngeal cultures.
335	BAL for pneumonia prevention in tracheostomy patients: A clinical trial study
336	Bariatric surgery: An IDF statement for obese Type2 diabetes
337	Baseline peripheral blood neutrophil-to-lymphocyte ratio could predict survival in patients with adult polymyositis and dermatomyositis: A retrospective observational study.
338	Basic nursing care to prevent nonventilator hospital-acquired pneumonia.
339	Basing empiric treatment choices for respiratory tract infection on the results of the Alexander Project
340	Bazedoxifene: A review of its use in the treatment of postmenopausal osteoporosis
341	Beijing Centers for Disease Control and Prevention emphasizes cost-effective influenza vaccination
342	Benchmarking in health-system pharmacy: Establishing and justifying antimicrobial management programs
343	Bendamustine versus chlorambucil for the first-line treatment of chronic lymphocytic leukemia in England and Wales: A cost-utility analysis
344	Benefits and costs of immunization of children with pneumococcal conjugate vaccine in Canada.
345	Benefits of Early Active Mobility in the Medical Intensive Care Unit: A Pilot Study.
346	Benefits of influenza vaccination for low-, intermediate-, and high-risk senior citizens.
347	Benign moral hazard and the cost-effectiveness analysis of insurance coverage.
348	Benzathine penicillin for unilateral lobar or segmental infiltrates presumptively caused by Streptococcus pneumoniae in children 2-12 years old.
349	Best practices for insertion of central venous catheters in intensive-care units to prevent catheter-related bloodstream infections
350	Bevacizumab for radiation necrosis following treatment of high grade glioma: A systematic review of the literature
351	Beyond incidence: Costs of complications in trauma and what it means for those who pay
352	Bighorn Sheep Abundance Following a Suspected Pneumonia Epidemic in Rocky Mountain National Park.
353	Bilan de la contribution de l’antigénurie pneumocoque par test immunochromatographique au diagnostic étiologique des pneumonies chez l’adulte hospitalisé
354	Biogenic silver nanoparticles using Rhinacanthus nasutus leaf extract: synthesis, spectral analysis, and antimicrobial studies.
355	Biologic and oral disease-modifying antirheumatic drug monotherapy in rheumatoid arthritis
356	Biological activities of Allium sativum and Zingiber officinale extracts on clinically important bacterial pathogens, their phytochemical and FT-IR spectroscopic analysis.
357	Biological therapies of autoimmune diseases
358	Biomarker-guided antibiotic therapy in adult critically ill patients: A critical review
359	Biomarkers in community-acquired pneumonia
360	Biomarkers in the management of pneumonia
361	Biosimilars in the European Union from comparability exercise to real world experience: What we achieved and what we still need to achieve
362	Bisoprolol: A review of its use in chronic heart failure
363	Blinatumomab: A CD19/CD3 bispecific T cell engager (BiTEwith unique anti-tumor efficacy
364	Blood cultures do not change management in hospitalized patients with community-acquired pneumonia.
365	Blood cultures for community-acquired pneumonia: No place to skimp!
366	Blood cultures for community-acquired pneumonia: piecing together a mosaic for doing less.
367	Blood cultures in community-acquired pneumonia: Are we ready to quit?
368	Blood cultures not helpful for community-acquired pneumonia
369	Blunt chest trauma: Is there a place for rib stabilization?
370	Breaking the Chain of Infection in Older Adults: A Review of Risk Factors and Strategies for Preventing
371	Breaking through to daylight: New opportunities for influenza control
372	British thoracic society guidelines for the investigation and management of pulmonary nodules
373	British Thoracic Society guidelines for the management of community acquired pneumonia in adults: Update 2009
374	British Thoracic Society guidelines for the management of community acquired pneumonia in children: Update 2011
375	Broadening horizons: Research priorities in pneumonia
376	Bronchial fistula closure with negative pressure wound therapy: a feasible and cost-effective treatment.
377	Bronchial lavage in tropical pneumonias.
378	Bronchiolitis: The challenge of delivering high value care through restraint
379	Bronchoscopic diagnosis of pneumonia in burned patients with smoke inhalation injury: Microbiologic and radiologic correlates
380	Bronchoscopic lung volume reduction procedures for chronic obstructive pulmonary disease
381	Bronchoscopy versus empirical therapy in HIV-infected patients with presumptive Pneumocystis carinii pneumonia. A decision analysis.
382	Bubble continuous positive airway pressure in the treatment of severe paediatric pneumonia in Malawi: a cost-effectiveness analysis.
383	Burden and cost of hospital admissions for vaccine-preventable paediatric pneumococcal disease and non-typable Haemophilus influenzae otitis media in New Zealand
384	Burden and cost of inpatient care for HIV-positive paediatric patients--status in the Cape Town metropole during the second week of March 1999. Paediatric HIV Census Group.
385	Burden of community-acquired pneumonia in adults over 18 y of age
386	Burden of hospitalized childhood community-acquired pneumonia: A retrospective cross-sectional study in Vietnam, Malaysia, Indonesia and the Republic of Korea
387	Burden of methicillin-resistant Staphylococcus aureus: Focus on clinical and economic outcomes
388	Burr hole washout versus craniotomy for chronic subdural hematoma: Patient outcome and cost analysis
389	Can clinical signs predict hypoxaemia in Papua New Guinean children with moderate and severe pneumonia?
390	Can community health workers deal with pneumonia?
391	Can contaminated water be rendered safe for nasal saline irrigations?
392	Can increasing adult vaccination rates reduce lost time and increase productivity?
393	Can patients hospitalized with community-acquired pneumonia be treated safely and effectively with oral antibiotics?
394	Can pleurisy be detected with ultrasound?.
395	Can postoperative pulmonary complications after elective cholecystectomy be predicted?
396	Can the use of an evidence-based algorithm for the treatment of intertrochanteric fractures of the hip maintain quality at a reduced cost?
397	Can training health extension workers in the integrated pharmaceutical logistics system (IPLS) be effective, affordable, and opportunistic?
398	Can Vaccinations Improve Heart Failure Outcomes?: Contemporary Data and Future Directions.
399	Can we differentiate between herpes simplex encephalitis and Japanese encephalitis?
400	Can we face the challenge of expanding use of intravenous immunoglobulin in neurology?
401	Canadian supportive care recommendations for the management of neutropema in patients with cancer
402	CAP is a burden for all ages-prevention strategies are key
403	CAP, HCAP, HAP, VAP: The Diachronic Linguistics of Pneumonia
404	Cap: Improving outcome by decreasing hospitalization
405	Capecitabine: As adjuvant therapy in stage III colon cancer
406	CAPECO: cost evaluation of community acquired pneumonia managed in primary care.
407	Carbapenem antibiotics for serious infections
408	Carbapenems in the treatment of severe community-acquired pneumonia in hospitalized elderly patients: a comparative study against standard therapy.
409	Carga de enfermedad atribuible al uso de tabaco en Argentina y potencial impacto del aumento de precio a través de impuestos.
410	CARGA DE ENFERMEDAD POR TABAQUISMO E IMPACTO POTENCIAL DEL INCREMENTO DE PRECIOS DE CIGARRILLOS EN EL PERÚ.
411	Case report of a health care center patient.
412	Catheter ablation for atrial fibrillation: Who, why and does it work?
413	Causes of admission to intensive care units in the Hajj period of the Islamic year 1424 (2004).
414	Causes of hospitalization of pilgrims in the Hajj season of the Islamic year 1423 (2003).
415	Cause-specific child mortality in a mountainous community in Pakistan by verbal autopsy.
416	Caveats of evaluating costs in critical care.
417	CD4-guided structured antiretroviral treatment interruption strategy in HIV-infected adults in west Africa (Trivacan ANRS 1269 trial): a randomised trial
418	Cefdinir: An expanded-spectrum oral cephalosporin
419	Cefepime - Assessment of its need at a tertiary care center
420	Cefepime versus ceftazidime for treatment of pneumonia
421	Cefepime versus ceftazidime in the treatment of lower respiratory tract infections
422	Cefepime: A review of its use in the management of hospitalized patients with pneumonia
423	Cefixime therapy for the treatment of severe acute pneumonias
424	Cefixime: A pharmacoeconomic perspective
425	Cefotaxime: A Pharmacoeconomic Review of its Use in the Treatment of Infections.
426	Cefpodoxime proxetil an appraisal of its use in antibacterial cost-containment programmes, as stepdown and abbreviated therapy in respiratory tract infections
427	Ceftriaxone DUE in a pediatric population
428	Ceftriaxone in treatment of serious infections. Pneumonia and lower respiratory tract infections.
429	Ceftriaxone. A pharmacoeconomic evaluation of its use in the treatment of serious infections.
430	Celecoxib 'PA' policy expected to save Medicaid HMO over $700,000 annually
431	Central European Vaccination Advisory Group (CEVAGguidance statement on recommendations for influenza vaccination in children
432	Centralisation of acute stroke services in London: Impact evaluation using two treatment groups
433	Cetuximab in the treatment of squamous cell carcinoma of the head and neck
434	Challenges in acute post-operative pain management
435	Challenges in the care of the acutely ill
436	Challenges in the management of community-acquired pneumonia: the role of quinolones and moxifloxacin.
437	Challenges to improving case management of childhood pneumonia at health facilities in resource-limited settings.
438	Changes in pneumococcal vaccination policy warranted?
439	Changes in the epidemiology and burden of community-acquired pneumonia in Korea
440	Changing clinical practice: management of paediatric community-acquired pneumonia.
441	Changing heat and moisture exchangers every 48 hours rather than 24 hours does not affect their efficacy and the incidence of nosocomial pneumonia.
442	Changing needs, opportunities and constraints for the 21st century microbiology laboratory
443	Characterisation of Pneumocystis jirovecii DHPS genotypes using a simple, inexpensive restriction fragment length polymorphism analysis.
444	Characteristics and outcomes of patients hospitalized following pulmonary aspiration
445	Characteristics of airway colonization in mechanically ventilated newborn infants.
446	Characteristics of patients with measles admitted to Allied Hospital Rawalpindi.
447	CHARACTERISTICS OF PATIENTS WITH MEASLES ADMITTED TO ALLIED HOSPITALS RAWALPINDI MEDICAL COLLEGE.
448	Characteristics of severely malnourished under-five children hospitalized with diarrhoea, and their policy implications.
449	Characterization and changing minimum inhibitory concentration (MIC) of Acinetobacter species from a tertiary care setup.
450	Characterizing and developing strategies for the treatment of community-acquired pneumonia at a community hospital
451	Characterizing swallowing abnormalities in progressive supranuclear palsy.
452	Cheaper antiretrovirals to treat AIDS in South Africa
453	Chemotherapy for germ cell tumours: prophylactic ciprofloxacin reduces the incidence of neutropenic fever.
454	Chest radiography for children with pneumonia: A century of folly?
455	Chest radiography in general practice: indications, diagnostic yield and consequences for patient management.
456	Chest wall stabilization in ventilator-dependent traumatic flail chest patients: Who benefits?
457	Chickenpox vaccine for all?
458	Child pneumonia interventions cost effective in reducing mortality.
459	Childhood bacterial respiratory diseases: past, present, and future.
460	Childhood pneumococcal disease in Africa - A systematic review and meta-analysis of incidence, serotype distribution, and antimicrobial susceptibility.
461	Childhood pneumonia and diarrhoea: setting our priorities right
462	Childhood pneumonia and oxygen treatment.
463	Childhood pneumonia in low and middle income countries: Burden, prevention and management
464	Childhood vaccination against pneumococcal otitis media and pneumonia: an analysis of benefits and costs.
465	Children's Oxygen Administration Strategies Trial (COAST): A randomised controlled trial of high flow versus oxygen versus control in African children with severe pneumonia.
466	Chlamydia sequelae cost estimates used in current economic evaluations: does one-size-fit-all?
467	Chlorhexidine gluconate use to prevent hospital acquired infections-a useful tool, not a panacea
468	Choice of care delivery site influences pneumonia management.
469	Choosing between 7-, 10- and 13-valent pneumococcal conjugate vaccines in childhood: A review of economic evaluations (2006-)
470	Choosing the right macrolide antibiotic. A guide to selection.
471	Chronic heart failure in Japan: Implications of the CHART studies
472	Chronic Obstructive Pulmonary Disease
473	Chronic obstructive pulmonary disease (COPDevidentiary framework
474	Cilostazol and peripheral arterial disease
475	Clarithromycin Leads to Long-Term Survival and Cost Benefit in Ventilator-Associated Pneumonia and Sepsis.
476	Clinical and cost effectiveness of enhanced oral healthcare in stroke care settings ( SOCLE II): A pilot, stepped wedge, cluster randomized, controlled trial protocol.
477	Clinical and cost effectiveness of enhanced oral healthcare in stroke care settings (SOCLE II): A pilot, stepped wedge, cluster randomized, controlled trial protocol
478	Clinical and cost-effectiveness of capecitabine and tegafur with uracil for the treatment of metastatic colorectal cancer: Systematic review and economic evaluation
479	Clinical and cost-effectiveness of newer immunosuppressive regimens in renal transplantation: A systematic review and modelling study
480	Clinical and economic aspects of prophylaxis and treatment of Pneumocystis carinii pneumonia.
481	Clinical and economic burden of community-acquired pneumonia amongst adults in the Asia-Pacific region
482	Clinical and economic burden of pneumococcal disease in older US adults
483	Clinical and economic burden of pneumonia among adults in Latin America
484	Clinical and economic burden of postoperative pulmonary complications: Patient safety summit on definition, risk-reducing interventions, and preventive strategies
485	Clinical and economic consensus on early intervention in community-acquired pneumonia
486	Clinical and economic consequences of ventilator-associated pneumonia
487	Clinical and economic effect of ciprofloxacin as an alternative to injectable antimicrobial therapy.
488	Clinical and economic evaluation of subsequent infection following intravenous ciprofloxacin or imipenem therapy in hospitalized patients with severe pneumonia.
489	Clinical and economic evaluation of the impact of rapid microbiological
490	Clinical and economic implications of antimicrobial resistance for the management of community-acquired respiratory tract infections
491	Clinical and economic implications of the use of nanoparticle paclitaxel (Nanoxelin India
492	Clinical and economic outcomes attributable to health care-associated sepsis and pneumonia
493	Clinical and economic outcomes of empiric parenteral antibiotic therapy for pneumonia: a retrospective study of 1,032 hospitalized patients.
494	Clinical and economic outcomes of postoperative hospital-acquired pneumonia patients receive invasive diagnostic testing or ventilation
495	Clinical and financial outcomes of lateral rotation low air-loss therapy in patients in the intensive care unit.
496	Clinical and medicinal cost-effect assessment of effectiveness of empirical therapy of extra-hospital pneumonia in hospital setting.
497	Clinical applications of azithromycin microspheres in respiratory tract infections
498	Clinical applications of non-invasive ventilation in critical care.
499	Clinical characteristics and cost of chickenpox hospitalization in Thai children.
500	Clinical effectiveness and costeffectiveness of first-line chemotherapy for adult patients with locally advanced or metastatic non-small cell lung cancer: A systematic review and economic evaluation
501	Clinical effectiveness and cost-effectiveness of growth hormone in adults in relation to impact on quality of life: A systematic review and economic evaluation
502	Clinical effectiveness and cost-effectiveness of stem cell transplantation in the management of acute leukaemia : A systematic review
503	Clinical effectiveness and cost-effectiveness of use of therapeutic monitoring of tumour necrosis factor alpha (TNF-(alpha)inhibitors [LISA-TRACKER(registered trademarkenzyme-linked immunosorbent assay (ELISAkits, TNF-(alpha)-Blocker ELISA kits and Promonitor(registered trademarkELISA kits] versus standard care in patients with Crohnnulls disease: Systematic reviews and economic modelling
504	Clinical effectiveness and cost-effectiveness results from the randomised, Phase IIB trial in previously untreated patients with chronic lymphocytic leukaemia to compare fludarabine, cyclophosphamide and rituximab with fludarabine, cyclophosphamide, mitoxantrone and low-dose rituximab: The attenuated dose rituximab with chemotherapy in chronic lymphocytic leukaemia (ARCTICtrial
505	Clinical effectiveness, tolerability and cost-effectiveness of newer drugs for epilepsy in adults: A systematic review and economic evaluation
506	Clinical efficacy and cost benefit of pulse flow oxygen in hospitalized patients.
507	Clinical efficacy and cost/benefit ratio of current treatment of MRSA infections in intensive care units.
508	Clinical efficacy and cost-effectiveness of outpatient parenteral
509	Clinical efficacy comparison of Saccharomyces boulardii and yogurt fluid in acute non-bloody diarrhea in children: A randomized, controlled, open label study
510	Clinical efficacy of cefepime in the therapy of bacterial infections
511	Clinical efficacy of probiotics in complex treatment of called-up servicemen with community-acquired pneumonia.
512	Clinical evaluation of ertapenem as empirical treatment of severe community-acquired pneumonia in elderly patients
513	Clinical evaluation of monotherapy with cefpirome for infections complicating hematological disorders.
514	Clinical evaluation of the isothermal amplification assays for the detection of four common respiratory viruses in children with pneumonia.
515	Clinical experience and critical evaluation of the role of everolimus in advanced renal cell carcinoma
516	Clinical experience with the iLA Membrane Ventilator pumpless extracorporeal lung-assist device
517	Clinical experience with tumor necrosis factor blockers in Korean rheumatoid arthritis patients
518	Clinical outcome and cost effectiveness of early tracheostomy in isolated severe head injury patients
519	Clinical outcomes of extended versus intermittent administration of piperacillin/tazobactam for the treatment of hospital-acquired pneumonia: a randomized controlled trial.
520	Clinical outcomes of influenza-like illness treated with Chinese herbal medicine: an observational stud
521	Clinical perspective of fusion inhibitors for treatment of HIV
522	Clinical Policy: Critical Issues in the Management of Adult Patients
523	Clinical practice guideline: Adult sinusitis
524	Clinical practice guideline: Hoarseness (Dysphonia)
525	Clinical practice guidelines for antimicrobial prophylaxis in surgery
526	Clinical practice guidelines for the management of pneumonia - Do they work?
527	Clinical review: Airway hygiene in the intensive care unit
528	Clinical significance of the emergence of bacterial resistance in the hospital environment
529	Clinical study of ulinastatin for the treatment of severe pneumonia.
530	Clinical therapeutics: Editorial comment
531	Clinical treatment of severe pneumonia complicated with heart failure in children
532	Clinical update on linezolid in the treatment of gram-positive bacterial infections
533	Clinical utility of blood cultures in adult patients with community-acquired pneumonia without defined underlying risks
534	Clinical utility of loop-mediated isothermal amplification for rapid diagnosis of Mycoplasma pneumoniae in children.
535	Clinical Utility of Testing for Legionella Pneumonia in Central Texas.
536	Cloning and purification of recombinant proteins of Mycoplasma hyopneumoniae expressed in Escherichia coli.
537	Cloning, expression, purification and evaluation of recombinant lysostaphin using pBAD cloning system.
538	Closed suctioning system: critical analysis for its use.
539	Closed versus open endotracheal suctioning: costs and physiologic consequences.
540	Co-dynamics of Pneumonia and Typhoid fever diseases with cost effective optimal control analysis.
541	Collaborative strategies for improving clinical resource utilization: How pharmacists can make a difference
542	Combination therapy for early rheumatoid arthritis
543	Combination vaccine against invasive meningococcal B and pneumococcal infections: potential epidemiological and economic impact in the Netherlands.
544	Combining information from prognostic scoring tools for CAP: An American view on how to get the best of all worlds
545	Combo pnemococcal/meningococcal B vax may be cost effective.
546	Combo pneumococcal/meningcoccal B vax predicted to be cost effective.
547	Comment on: Monitoring treatment practices of childhood asthma in Singapore: A questionnaire study
548	Comment on: nullCost-Effectiveness Evaluation of the 10-Valent Pneumococcal Non-Typeable Haemophilus influenzae Protein D Conjugate Vaccine and 13-Valent Pneumococcal Vaccine in Japanese Children
549	Comment: Cost-effectiveness of macrolides in lower respiratory tract infections [1] (multiple letters)
550	Comment: cost-effectiveness of macrolides in lower respiratory tract infections.
551	Commentary: Pneumococcal immunization may not be cost-effective in the elderly in developed countries.
552	Common questions about the management of gastroesophageal reflux disease
553	Community acquired pneumonia and direct hospital cost
554	Community acquired pneumonia in primary care
555	Community based trials and informed consent in rural north India.
556	Community-acquired bronchopneumonias in the elderly. The cost-benefit ratio in some plans of antibiotic therapy.
557	Community-acquired pneumonia
558	Community-Acquired Pneumonia and its Management: The Role of Levofloxacin.
559	Community-acquired pneumonia and the role of levofloxacin in its management
560	Community-acquired pneumonia in casualty: etiology, clinical features, diagnosis, and management (or a look at the "new" in pneumonia since 2002).
561	Community-acquired pneumonia in the elderly. A practical guide to treatment
562	community-acquired pneumonia taking into account resistance in Belgium
563	Community-acquired pneumonia.
564	Community-acquired pneumonia. Cost-effective antimicrobial therapy.
565	Community-acquired pneumonia: Achieving optimal outcomes in antimicrobial therapy
566	Community-acquired pneumonia: Approaches within managed care
567	Community-acquired pneumonia: considerations on ambulatory management.
568	Community-acquired pneumonia: Cost-effective antimicrobial therapy
569	Community-acquired pneumonia: Diagnostic and therapeutic approach
570	Community-acquired pneumonia: economics of inpatient medical care vis-à-vis clinical severity.
571	Community-acquired pneumonia: etiology, diagnosis, and treatment.
572	Community-acquired pneumonia: Incidence, epidemiology, and current therapeutic management
573	Community-acquired pneumonia: influence of the duration of intravenous antibiotic therapy on hospital stay and the cost-benefit ratio.
574	Community-acquired pneumonia: Need for a cost-effective approach to treatment [8] (multiple letters)
575	Community-acquired pneumonia: need for a cost-effective approach to treatment.
576	Community-acquired pneumonia: Outpatient treatment of patients 16 years and older
577	Community-acquired pneumonia: Recent insights into an old disease
578	Community-acquired pneumonia: Recommendations for implementing clinical practice guidelines in the Veterans Affairs Healthcare System
579	Community-acquired pneumonia: The annual cost to the National Health Service in the United Kingdom
580	Community-associated methicillin-resistant Staphylococcus aureus
581	Community-onset staphylococcus aureus lower respiratory tract infections: A young man's foe?
582	Comorbidities as a driver of the excess costs of community-acquired pneumonia in U.S. commercially-insured working age adults.
583	Comparación de costos y resultados sanitarios de usuarios con neumonia adquirida en comunidad atendidos en domicilio o en hospitalización tradicional: estudio exploratorio de 40 casos.
584	Comparative economic evaluation of Haemophilus influenzae type b vaccination in Belarus and Uzbekistan.
585	Comparative effectiveness of standard endotracheal tubes vs. endotracheal tubes with continuous subglottic suctioning on ventilator-associated pneumonia rates.
586	Comparative efficacy of amoxicillin, cefuroxime and clarithromycin in the treatment of community -acquired pneumonia in children.
587	Comparative experience of open and minimally invasive esophagogastric resection
588	Comparative impact assessment of child pneumonia interventions.
589	Comparative in vitro susceptibility of Burkholderia pseudomallei to doripenem, ertapenem, tigecycline and moxifloxacin.
590	Comparative study of the cost-/effectiveness relationship of initial therapy with imipenem/cilastatin in nosocomial pneumonia. Group study.
591	Comparative study of three selective methods for nosocomial pneumonia surveillance in non-critical adult patients.
592	Compared effectiveness of the 7-valent pneumococcal conjugate vaccine in children with the 13-valent vaccine in adults
593	Comparing health outcomes and costs of general vaccination with pneumococcal conjugate vaccines in Sweden: a Markov model.
594	Comparing outcomes of meropenem administration strategies based on pharmacokinetic and pharmacodynamic principles: A qualitative systematic review
595	Comparison between the efficacy of switch therapy and conventional therapy in pediatric community-acquired pneumonia.
596	Comparison of 1-stage versus 2-stage anterior and posterior spinal fusion for severe and rigid idiopathic scoliosis - A randomized prospective study
597	Comparison of 7 versus 10 days of antibiotic therapy for hospitalized patients with uncomplicated community-acquired pneumonia: A prospective, randomized, double-blind study
598	Comparison of Absorbable Versus Nonabsorbable Tackers in Terms of Long-term Outcomes, Chronic Pain, and Quality of Life after Laparoscopic Incisional Hernia Repair: A Randomized Study
599	Comparison of early intravenous to oral switch amoxicillin/clavulanate with parenteral ceftriaxone in treatment of hospitalized patients with community acquired pneumonia.
600	Comparison of multiplex reverse transcription-PCR-enzyme hybridization assay with immunofluorescence techniques for the detection of four viral respiratory pathogens in pediatric community acquired pneumonia.
601	Comparison of nasopharyngeal aspirates and throat swab specimens in a polymerase chain reaction-based test for Mycoplasma pneumoniae.
602	Comparison of patients with community-acquired pneumonia who did and did not receive treatment in accordance with the 2009 pneumonia guideline of Turkish Thoracic Society
603	Comparison of quantitative bronchoscopic lavage cultures (B-BAL) with blind NG tube lavage (N-BAL) cultures in the diagnosis of ventilator associated pneumonia (VAP).
604	Comparison of the estimated cost-effectiveness of preventive and therapeutic zinc supplementation strategies for reducing child morbidity and mortality in sub-Saharan Africa.
605	Comparison of the Vitek MS and Bruker Matrix-Assisted Laser Desorption Ionization-Time of Flight Mass Spectrometry Systems for Identification of Rhodococcus equi and Dietzia spp.
606	Comparison of three cost effective staining methods for detection of Pneumocystis jirovecii.
607	Comparison of two different types of heat and moisture exchangers in ventilated patients.
608	Complicated parapneunomonic effusion: etiology and results of lung decortication.
609	Complications in colorectal surgery: Risk factors and preventive strategies
610	Complications in infants hospitalized for bronchiolitis or respiratory syncytial virus pneumonia
611	Complications of influenza and benefits of vaccination
612	Complications of noninvasive ventilation in acute care
613	Complications, resource utilization, and cost of ABO-incompatible living donor kidney Ttransplantation
614	Comprehensive overview: Efficacy, tolerability, and cost-effectiveness of clobazam in lennoxnullgastaut syndrome
615	Computer-aided diagnosis of pneumonia in patients with chronic obstructive pulmonary disease.
616	Con: Should all patients with anti-neutrophil cytoplasmic antibody-associated vasculitis be primarily treated with rituximab?
617	Concentration of potentially preventable spending among high-cost medicare
618	Concurrent chemoradiotherapy for locally advanced breast cancernulltime for a new paradigm?
619	Concurrent meningitis/serious bacterial infection in an infant hospitalized with respiratory syncytial virus
620	Concurrent radiochemotherapy with ifosfamide in locally advanced unresectable non-small-cell lung cancer
621	Conditioning regimen with BCNU, etoposide, cytarabine and melphalan plus amifostine for outpatient autologous stem cell transplant: Feasibility and outcome in 97 patients with lymphoma
622	Consent and anaesthetic risk
623	Conservative management of acute pancreatitis: Complications and outcome in a community-based hospital
624	Conservative treatment of acute appendicitis: Heresy or an effective and acceptable alternative to surgery?
625	Considerations for adding pneumonia and influenza vaccines to public health programmes
626	Constraining the use of antibiotics: applying Scanlon's contractualism.
627	Containing costs and containing bugs: are they mutually exclusive?
628	Contemporary costs associated with transcatheter aortic valve replacement a propensity-matched cost analysis presented at the Fifty-first Annual
629	Continued usefulness of doxycycline
630	Continuous aspiration of subglottic secretions in the prevention of ventilator-associated pneumonia in the postoperative period of major heart surgery
631	Continuous infusion of beta-lactam antibiotics
632	Continuous infusion of piperacillin/tazobactam in ventilator-associated pneumonia: A pilot study on efficacy and costs
633	Continuous lateral rotation therapy - a review.
634	Continuous subglottic suction is effective for prevention of ventilator associated pneumonia.
635	Continuous subglottic suctioning for the prevention of ventilator-associated pneumonia: Potential economic implications
636	Continuous versus intermittent infusion of vancomycin in severe Staphylococcal infections: prospective multicenter randomized study.
637	Contribution of the GAVI Alliance to improving health and reducing poverty.
638	Control of disease attributable to Haemophilus influenzae type b and the National Immunization Program
639	Control of ventilator-associated pneumonia by using PDCA cycle.
640	Controversies in antimicrobial stewardship: Focus on new rapid diagnostic technologies and antimicrobials
641	Controversies in lung transplantation: Management of cytomegalovirus infections
642	Controversies on diagnosis and prevention of ventilator-associated pneumonia
643	Conundrums in community-acquired pneumonia
644	Conventional and alternative medical advice for cold and flu prevention: what should be recommended and what should be avoided?
645	Convincing or confusing? Economic evaluations of childhood pneumococcal conjugate vaccination - a review (2002-2006).
646	Convincing or confusing?. Economic evaluations of childhood pneumococcal conjugate vaccination-a review (2002-)
647	COPD exacerbations: To x-ray or not to x-ray
648	Cost analyses of community-acquired pneumonia from the hospital perspective
649	Cost analysis and clinical impact of weekly ventilator circuit changes in patients in intensive care unit.
650	Cost analysis in favor of a combined approach for cytomegalovirus after kidney transplantation: A single-center experience
651	Cost analysis of adverse events associated with non-small cell lung cancer management in France
652	Cost analysis of iliac stenting performed in the operating room and the catheterization lab: A case-control study
653	Cost analysis of pneumonia treatment in the Philippines
654	Cost analysis of the stroke volume variation guided perioperative hemodynamic optimization - an economic evaluation of the SVVOPT trial results
655	Cost and benefit of secondary prophylaxis for Pneumocystis carinii pneumonia.
656	Cost and clinical consequence of antibiotic non-adherence in acute exacerbations of chronic bronchitis
657	Cost and Effectiveness Analysis Using Nursing Staff-Prepared Thickened Liquids vs. Commercially Thickened Liquids in Stroke Patients with Dysphagia.
658	Cost and outcome of intensive care for patients with AIDS, Pneumocystis carinii pneumonia, and severe respiratory failure.
659	Cost and utilization avoidance with mail prompts: a randomized controlled trial.
660	Cost assessment of a new oral care program in the intensive care unit to prevent ventilator-associated pneumonia.
661	Cost associated with D-Dimer screening for acute aortic dissection.
662	Cost benefits of targeting the pneumococcal vaccination program to the elderly population in Taiwan.
663	Cost comparison of cementless versus cemented hemiarthroplasty for displaced femoral neck fractures
664	Cost comparison of surgery vs organ preservation for laryngeal cancer
665	Cost considerations in therapeutic drug monitoring of aminoglycosides.
666	Cost effectiveness analysis of a population based screening programme for asymptomatic Chlamydia trachomatis infections in women by means of home obtained urine specimens.
667	Cost effectiveness analysis of heptavalent pneumococcal conjugate vaccine in Germany considering herd immunity effects.
668	Cost effectiveness analysis of pneumococcal vaccination of older people in France.
669	Cost effectiveness analysis of strategies for child health in developing countries.
670	Cost effectiveness analysis of strategies for maternal and neonatal health in developing countries.
671	Cost effectiveness and cost benefit of vaccination against pneumococcal pneumonia: implications for clinical practice.
672	Cost effectiveness in low-and middle-income countries a review of the debates surrounding decision rules
673	Cost effectiveness in treating ventilator-associated pneumonia.
674	Cost effectiveness of adherence to IDSA/ATS guidelines in elderly patients hospitalized for Community-Aquired Pneumonia.
675	Cost effectiveness of an antimicrobial stewardship programme
676	Cost effectiveness of child pneumococcal conjugate vaccination in middle-income countries.
677	Cost effectiveness of enoxaparin as prophylaxis against venous thromboembolic complications in acutely ill medical inpatients: modelling study from the hospital perspective in Germany.
678	Cost Effectiveness of Gastroprotection with Proton Pump Inhibitors in Older Low-Dose Acetylsalicylic Acid Users in the Netherlands
679	Cost effectiveness of heptavalent pneumococcal conjugate vaccine in populations of high risk in Colombia
680	Cost- Effectiveness of Histamine Receptor- 2 Antagonist Versus Proton Pump Inhibitor for Stress Ulcer Prophylaxis in Critically Ill Patients.
681	Cost effectiveness of influenza vaccination for healthy persons between ages 65 and 74 years
682	Cost effectiveness of influenza vaccination in children under 2 years old and elderly in Colombia.
683	Cost Effectiveness of IV-to-Oral Switch Therapy.
684	Cost effectiveness of kinetic therapy in preventing nosocomial lower respiratory tract infections in patients suffering from trauma
685	Cost Effectiveness of Nivolumab in Advanced Renal Cell Carcinoma
686	Cost effectiveness of noninvasive oxygen saturation measurement during exercise for the diagnosis of Pneumocystis carinii pneumonia.
687	Cost Effectiveness of Ofatumumab Plus Chlorambucil in First-Line Chronic Lymphocytic Leukaemia in Canada
688	Cost effectiveness of oseltamivir treatment for patients with influenza-like illness who are at increased risk for serious complications of influenza: Illustration for the Netherlands
689	Cost effectiveness of pediatric pneumococcal conjugate vaccines: A comparative assessment of decision-making tools
690	Cost Effectiveness of Pembrolizumab vs. Standard-of-Care Chemotherapy as First-Line Treatment for Metastatic NSCLC that Expresses High Levels of
691	Cost effectiveness of pneumococcal vaccination among Dutch infants: An economic analysis of the seven valent pneumococcal conjugated vaccine and forecast for the 10 valent and 13 valent vaccines
692	Cost effectiveness of pneumococcal vaccination for infants and children with the conjugate vaccine PnC-7 in Germany
693	Cost Effectiveness of Pneumococcal Vaccination in Children in Low- and Middle-Income Countries: A Systematic Review
694	Cost effectiveness of pneumococcal vaccine (author's transl).
695	Cost effectiveness of respiratory syncytial virus prophylaxis: A critical and systematic review
696	Cost Effectiveness of the 13-Valent Pneumococcal Conjugate Vaccination Program in Chronic Obstructive Pulmonary Disease Patients Aged 50+ Years in Spain
697	Cost effectiveness of the induced sputum technique for the diagnosis of Pneumocystis carinii pneumonia (PCP) in HIV-infected patients.
698	Cost effectiveness of use of a solution of 6% dextran 70 in young calves with severe diarrhea.
699	Cost effectiveness of vaccination against pneumococcal bacteremia in the elderly: the results in Belgium.
700	Cost effectiveness of vaccination against pneumococcal pneumonia.
701	Cost evaluation in acute stroke
702	Cost Inefficiency under Financial Strain: A Stochastic Frontier Analysis of Hospitals in Washington State through the Great Recession
703	Cost of a ventilator-associated pneumonia in a shock trauma intensive care unit
704	Cost of hospitalizing children with invasive pneumococcal pneumonia
705	Cost of inpatient care for HIV-positive patients at Red Cross Children's
706	Cost of medicines & their affordability in private pharmacies in delhi (india)
707	Cost of nosocomial pneumonia: the example of vancomycin versus linezolid-shorter stay or fewer complications?
708	Cost of opioid intravenous patient-controlled analgesia: Results from a hospital database analysis and literature assessment
709	Cost of pneumococcal infections and cost-effectiveness analysis of pneumococcal vaccination at risk adults and elderly in Turkey.
710	Cost of pneumococcal vaccine underestimated ten-fold
711	Cost reduction after introduction of a multidisciplinary infectious disease service at a German university hospital.
712	Cost reduction in diagnosing Pneumocystis carinii pneumonia. Sputum induction versus bronchoalveolar lavage as the initial diagnostic procedure.
713	Cost savings from intravenous immunoglobulin manufactured from chromotography/caprylate (IGIV-Cin persons with primary humoral immunodeficiency disorder
714	Cost savings of clarithromycin compared with erythromycin or cefaclor in the treatment of lower respiratory tract infection: Results of a randomized, multicenter study
715	Cost savings resulting from early switch to oral cefixime in hospitalized patients with CAP
716	Cost, effectiveness, and value how to judge?
717	Cost-benefit analysis of a regional system for vaccination against pneumonia, meningitis type B, and typhoid fever.
718	Cost-benefit analysis of Haemophilus influenzae type b vaccination in children in Spain
719	Cost-benefit analysis of vaccination against pneumococcal pneumonia.
720	Cost-benefit and cost-effectiveness of the incorporation of the pneumococcal 7-valent conjugated vaccine in the routine vaccination schedule of Catalonia (Spain).
721	Cost-benefit evaluation of routine influenza immunisation in people 65-74 years of age
722	Cost-effective application of the Centers for Disease Control Guideline for Prevention of Nosocomial Pneumonia.
723	Cost-effective approaches to the treatment of community-acquired pneumonia in the era of resistance
724	Cost-effective choice of antimicrobial therapy for serious infections.
725	Cost-effective eradication of an outbreak of methicillin-resistant Staphylococcus aureus in a community teaching hospital.
726	Cost-Effective Management of Flu in Adults Older than 65 Years of Age.
727	Cost-effective management of type 2 diabetes: Providing quality care in a cost-constrained environment
728	Cost-effective medication use in critical care: Capital health system's experience in VHA's MUSIC Program
729	Cost-effective treatment of lower respiratory tract infections.
730	Cost-effective use of rapid diagnostic techniques in the treatment and prevention of viral respiratory infections
731	COST-EFFECTIVE WAYS TO REDUCE CHILD MORTALITY.
732	Cost-Effectiveness Analysis (CEA) of Linezolid Versus Vancomycin in the Treatment of Nosocomial Pneumonia Caused by Methicillin-Resistant Staphylococcus Aureus (MRSA-NP) Based on a Phase IV Clinical Trial: Results from Four Major Cities in China.
733	Cost-effectiveness analysis favors azithromycin over recommended regimen for hospitalized CAP patients
734	Cost-effectiveness analysis for surgical, angioplasty, or medical therapeutics for coronary artery disease: 5-year follow-up of medicine, angioplasty, or surgery study (MASSII trial
735	Cost-effectiveness analysis of 10- and 13-valent pneumococcal conjugate vaccines in Peru
736	Cost-effectiveness analysis of a silver-coated endotracheal tube to reduce the incidence of ventilator-associated pneumonia.
737	Cost-effectiveness analysis of a universal mass vaccination program with a PHiD-CV 2+1 schedule in Malaysia
738	Cost-effectiveness analysis of a universal vaccination programme with the 7-valent pneumococcal conjugate vaccine (PCV-7) in Sweden.
739	Cost-effectiveness analysis of ambulatory treatment for adult patients with community-acquired pneumonia: according to Japanese Respiratory Society guidelines.
740	Cost-effectiveness analysis of biological treatments for rheumatoid arthritis
741	Cost-Effectiveness Analysis of Carbapenems in Treatment Nosocomian Pneumonia in Ukraine.
742	Cost-effectiveness analysis of cefepime compared with ceftazidime in intensive care unit patients with hospital-acquired pneumonia
743	Cost-effectiveness analysis of ceftriaxone and cefotaxime in the treatment of community-acquired pneumonia.
744	Cost-effectiveness analysis of ceftriaxone-azithromycin combination and single levofloxacin as empirical antibiotics in community-acquired pneumonia inpatients at persahabatan hospital
745	Cost-Effectiveness Analysis of Community-Acquired Pneumonia Treatment.
746	Cost-effectiveness analysis of diagnosis and treatment of airway hyperresponsiveness in children after mycoplasma pneumonia.
747	Cost-effectiveness analysis of diagnostic options for pneumocystis pneumonia (PCP).
748	Cost-Effectiveness Analysis of Different Therapeutic Regimens in Treatment of Community-Acquired Pneumonia in China.
749	Cost-Effectiveness Analysis of Heat and Moisture Exchangers in Mechanically Ventilated Critically Ill Patients.
750	Cost-Effectiveness Analysis of High-Dose Levofloxacin Therapy of Patients With Community-Acquired Pneumonia.
751	Cost-effectiveness analysis of implementing an antimicrobial stewardship program in critical care units.
752	Cost-effectiveness analysis of infant pneumococcal vaccination with PHiD-CV in Korea
753	Cost-effectiveness analysis of infant universal routine pneumococcal vaccination in Malaysia and Hong Kong
754	Cost-effectiveness analysis of influenza and pneumococcal vaccinations among elderly people in Japan
755	Cost-effectiveness analysis of interventions to reduce risk of aspiration in elderly cancer survivors residing in skilled nursing facilities
756	Cost-effectiveness analysis of intravenous ferumoxytol for the treatment of iron deficiency anemia in adult patients with non-dialysis-dependent chronic kidney disease in the USA
757	Cost-effectiveness analysis of linezolid compared with vancomycin for the treatment of nosocomial pneumonia caused by methicillin-resistant Staphylococcus aureus
758	Cost-Effectiveness Analysis Of Linezolid Versus Vancomycin In The Treatment Of Nosocomial Pneumonia Caused By Methicillin Resistant Staphylococcus Aureus (Mrsa) Based On A Phase 4 Clinical Trial.
759	Cost-effectiveness analysis of MTHFR polymorphism screening by polymerase chain reaction in Korean patients with rheumatoid arthritis receiving methotrexate
760	Cost-effectiveness analysis of newborn screening for sickle-cell disease in Spain
761	Cost-effectiveness analysis of panitumumab plus mFOLFOX6 compared with bevacizumab plus mFOLFOX6 for first-line treatment of patients with wild-type RAS metastatic colorectal cancer
762	Cost-effectiveness analysis of pneumococcal conjugate vaccination in England and Wales.
763	Cost-effectiveness analysis of pneumococcal conjugate vaccine 13-valent in older adults in Colombia
764	Cost-effectiveness analysis of pneumococcal conjugate vaccine in Taiwan: A transmission dynamic modeling approach
765	Cost-effectiveness analysis of pneumococcal conjugate vaccine introduction in Paraguay
766	Cost-effectiveness analysis of pneumococcal conjugate vaccines in preventing pneumonia in Peruvian children
767	Cost-effectiveness analysis of pneumococcal polysaccharide vaccination from age 60 in Sao Paulo State, Brazil
768	Cost-effectiveness analysis of pneumococcal vaccination for infants in China
769	Cost-effectiveness analysis of pneumococcal vaccination in Spain.
770	Cost-effectiveness analysis of pneumococcal vaccination of adults and elderly persons in Belgium
771	Cost-Effectiveness Analysis of Pneumococcal Vaccination with the Pneumococcal Polysaccharide NTHi Protein D Conjugate Vaccine in the Philippines
772	Cost-effectiveness analysis of prophylactic respiratory physiotherapy in pulmonary lobectomy.
773	Cost-effectiveness analysis of revised WHO guidelines for management of childhood pneumonia in 74 Countdown countries
774	Cost-effectiveness analysis of routine pneumococcal vaccination in the UK: A comparison of the PHiD-CV vaccine and the PCV-13 vaccine using a Markov model
775	Cost-effectiveness analysis of switching from intravenous to oral administration of antibiotics in elderly patients.
776	Cost-effectiveness analysis of the 10- and 13-valent pneumococcal conjugate vaccines in Argentina
777	Cost-effectiveness analysis of the available pneumococcal conjugated vaccines for children under five years in Colombia
778	Cost-effectiveness analysis of the introduction of the pneumococcal conjugate vaccine (PCV-13) in the Egyptian national immunization program, 2013.
779	Cost-effectiveness analysis of the national implementation of integrated community case management and community-based health planning and services in Ghana for the treatment of malaria, diarrhoea and pneumonia.
780	Cost-effectiveness analysis of the temporary percutaneous ileostomy for faecal diversion after colorectal resection in elderly
781	Cost-effectiveness analysis of the treatment of ventilator-associated pneumonia with linezolid or vancomycin in Spain
782	Cost-effectiveness analysis of three therapeutic schemes in treatment of children's pneumonia.
783	Cost-Effectiveness Analysis of Universal Vaccination of Adults Aged 60 Years with 23-Valent Pneumococcal Polysaccharide Vaccine versus Current Practice in Brazil.
784	Cost-effectiveness analysis: stress ulcer bleeding prophylaxis with proton pump inhibitors, H2 receptor antagonists.
785	Cost-effectiveness and cost utility analysis of three pneumococcal conjugate vaccines in children of Peru.
786	Cost-effectiveness and cost-benefit analyses of vaccines.
787	Cost-effectiveness and Health Benefits of Pediatric 23-valent Pneumococcal Polysaccharide Vaccine, 7-valent Pneumococcal Conjugate Vaccine and Forecasting 13-valent Pneumococcal Conjugate Vaccine in China
788	Cost-Effectiveness Evaluation of the 10-Valent Pneumococcal Non-typeable Haemophilus influenzae Protein D Conjugate Vaccine and 13-Valent Pneumococcal Vaccine in Japanese Children
789	Cost-effectiveness in hospital infection control--lessons for the 1990s.
790	Cost-effectiveness in the hospital use of antibiotics: Introductory considerations
791	Cost-effectiveness issues in ventilator-associated pneumonia.
792	Cost-effectiveness model of empiric doripenem compared with imipenem-cilastatin in ventilator-associated pneumonia
793	Cost-effectiveness models of clinical trials of new pharmaceuticals for AIDS-related Pneumocystis carinii pneumonia: are they helpful to policy makers?
794	Cost-effectiveness of 13-valent pneumococcal conjugate vaccination in Mongolia
795	Cost-effectiveness of 13-valent pneumococcal conjugate vaccine (PCV13) in older Australians.
796	Cost-Effectiveness of 13-Valent Pneumococcal Conjugate Vaccine Among Patients Aged 65-84 Years With Co-Morbidities or Immunosuppression In Belgium.
797	Cost-effectiveness of 13-valent pneumococcal conjugate vaccine in Switzerland
798	Cost-effectiveness of 13-valent pneumococcal conjugate vaccine: Germany, Greece, and The Netherlands
799	Cost-effectiveness of 2 + 1 dosing of 13-valent and 10-valent pneumococcal conjugate vaccines in Canada
800	Cost-effectiveness of 23-valent antipneumococcical vaccination in Catalonia (Spain).
801	Cost-Effectiveness of 30- Compared to 20-Milliliter Blood Cultures: a Retrospective Study.
802	Cost-effectiveness of 4 empiric antimicrobial regimens in patients with community-acquired pneumonia
803	Cost-Effectiveness of a 10- Versus 13-Valent Pneumococcal Conjugate Vaccine in Denmark and Sweden
804	Cost-effectiveness of a hand hygiene program on health care-associated infections in intensive care patients at a tertiary care hospital in Vietnam
805	Cost-effectiveness of a pneumococcal conjugate immunisation program for infants in Switzerland
806	Cost-effectiveness of adenotonsillectomy in reducing obstructive sleep apnea, cerebrovascular ischemia, vaso-occlusive pain, and ACS episodes in pediatric sickle cell disease.
807	Cost-effectiveness of administering 13-valent pneumococcal conjugate vaccine in addition to 23-valent pneumococcal polysaccharide vaccine to adults with immunocompromising conditions
808	Cost-effectiveness of adult pneumococcal conjugate vaccination in the Netherlands
809	Cost-effectiveness of adult pneumococcal vaccination. Responding to: Weycker D, Sato R, Strutton D, Edelsberg J, Atwood M, Jackson LA.
810	Cost-effectiveness of adult pneumococcal vaccination: Response to Grabenstein et al.
811	Cost-effectiveness of adult vaccination strategies using pneumococcal conjugate vaccine compared with pneumococcal polysaccharide vaccine
812	Cost-effectiveness of antibiotic treatment strategies for community-acquired pneumonia: Results from a cluster randomized cross-over trial
813	Cost-effectiveness of biologics for moderate-to-severe psoriasis from the perspective of the Swiss healthcare system
814	Cost-effectiveness of ceftazidime by continuous infusion versus intermittent infusion for nosocomial pneumonia
815	Cost-effectiveness of ceftriaxone 1 g vs second-generation cephalosporins in the treatment of pneumonia in general medical wards in Germany.
816	Cost-effectiveness of ceftriaxone in the treatment of community-acquired pneumonia in adult hospital patients (multiple letters[2]
817	Cost-effectiveness of ceftriaxone in the treatment of community-acquired pneumonia in adult hospital patients.
818	Cost-effectiveness of ceftriaxone in the treatment of community-acquired pneumonia in adult hospital patients. A pharmaco-economic study based on a meta-analysis
819	Cost-effectiveness of chest x-rays in infants with clinically suspected viral bronchiolitis in Colombia.
820	Cost-effectiveness of childhood influenza vaccination in England and Wales: Results from a dynamic transmission model
821	Cost-effectiveness of community-acquired pneumonia therapy
822	Cost-effectiveness of conjugate pneumococcal vaccination in Singapore: Comparing estimates for 7-valent, 10-valent, and 13-valent vaccines
823	Cost-effectiveness of dual influenza and pneumococcal vaccination in 50-year-olds
824	Cost-effectiveness of educational outreach to primary care nurses to increase tuberculosis case detection and improve respiratory care: Economic evaluation alongside a randomised trial
825	Cost-effectiveness of empirical prescribing of antimicrobials in community-acquired pneumonia in three countries in the presence of resistance
826	Cost-effectiveness of endobronchial valve therapy for severe emphysema: A model-based projection based on the VENT study
827	Cost-Effectiveness of Everolimus for Second-Line Treatment of Metastatic Renal Cell Carcinoma in Serbia
828	Cost-effectiveness of full-course oral levofloxacin in severe community-acquired pneumonia
829	Cost-effectiveness of gatifloxacin vs ceftriaxone with a macrolide for the treatment of community-acquired pneumonia
830	Cost-effectiveness of Haemophilus influenzae type b (Hib) vaccine introduction in the universal immunization schedule in Haryana State, India.
831	Cost-effectiveness of haemophilus influenzae type b conjugate vaccine in low- and middle-income countries: Regional analysis and assessment of major determinants
832	Cost-effectiveness of Haemophilus influenzae type b vaccine in Vietnam
833	Cost-effectiveness of heat and moisture exchangers compared to usual care for pulmonary rehabilitation after total laryngectomy in Poland.
834	Cost-effectiveness of heptavalent conjugate pneumococcal vaccine (Prevenar) in Germany: considering a high-risk population and herd immunity effects.
835	Cost-effectiveness of histamine receptor-2 antagonist versus proton pump inhibitor for stress ulcer prophylaxis in critically ill patients
836	Cost-Effectiveness of Histamine(Receptor Antagonists Versus Proton Pump Inhibitors for Stress Ulcer Prophylaxis in Critically Ill Patients
837	Cost-effectiveness of hospital vaccination programs in North Carolina
838	Cost-effectiveness of hydroxyurea in reducing the frequency of pain episodes and hospitalization in pediatric sickle cell disease
839	Cost-effectiveness of immune checkpoint inhibition in BRAF wild-type advanced melanoma
840	Cost-effectiveness of Implementing Low-Tidal Volume Ventilation in Patients With Acute Lung Injury.
841	Cost-effectiveness of improving pediatric hospital care in Nicaragua
842	Cost-effectiveness of influenza vaccination in prior pneumonia patients in Israel
843	Cost-effectiveness of introducing the conjugated pneumococcal vaccine to routine free immunizations for infants in Lazio, Italy.
844	Cost-effectiveness of IV-to-oral switch therapy: Azithromycin vs cefuroxime with or without erythromycin for the treatment of community-acquired pneumonia
845	Cost-effectiveness of lenalidomide plus dexamethasone vs bortezomib plus melphalan and prednisone in transplant-ineligible US patients with newly-diagnosed multiple myeloma
846	Cost-Effectiveness of Linezolid versus Vancomycin among Patients with Methicillin-Resistant Staphylococcus aureus Confirmed Nosocomial Pneumonia in China.
847	Cost-effectiveness of linezolid versus vancomycin in mechanical ventilation-associated nosocomial pneumonia caused by methicillin-resistant Staphylococcus aureus
848	Cost-effectiveness of linezolid vs vancomycin in suspected methicillin-resistant staphylococcus aureus nosocomial pneumonia in Germany
849	Cost-effectiveness of new adult pneumococcal vaccination strategies in Italy.
850	Cost-effectiveness of nivolumab for recurrent or metastatic head and neck cancernull
851	Cost-effectiveness of nivolumab-ipilimumab combination therapy compared with monotherapy for first-line treatment of metastatic melanoma in the United States
852	Cost-effectiveness of novel relapsed-refractory multiple myeloma therapies in Norway: Lenalidomide plus dexamethasone vs bortezomib
853	Cost-effectiveness of obinutuzumab for chronic lymphocytic leukaemia in The
854	Cost-effectiveness of oral gemifloxacin versus intravenous ceftriaxone followed by oral cefuroxime with/without a macrolide for the treatment of hospitalized patients with community-acquired pneumonia
855	Cost-effectiveness of oxaliplatin in the adjuvant treatment of colon cancer in Canada
856	Cost-effectiveness of palivizumab in New Zealand
857	Cost-effectiveness of pneumococcal conjugate vaccination in Croatia
858	Cost-effectiveness of pneumococcal conjugate vaccination in immunocompromised adults
859	Cost-effectiveness of pneumococcal conjugate vaccination in Latin America and the Caribbean: a regional analysis.
860	Cost-effectiveness of pneumococcal conjugate vaccination in the prevention of child mortality: an international economic analysis
861	Cost-effectiveness of pneumococcal conjugate vaccine: An update after 7 years of use in the United States
862	Cost-effectiveness of pneumococcal conjugate vaccines of 7, 10, and 13 valences in Colombian children
863	Cost-effectiveness of pneumococcal polysaccharide vaccine among healthcare workers during an influenza pandemic
864	Cost-effectiveness of pneumococcal vaccination for prevention of invasive pneumococcal disease in the elderly: an update for 10 Western European countries.
865	Cost-Effectiveness of Pneumococcal Vaccination of Elderly In Germany.
866	Cost-effectiveness of pneumococcal vaccination of older people: a study in 5 western European countries.
867	Cost-effectiveness of pneumococcal vaccination strategies for the elderly in Korea
868	Cost-effectiveness of pneumococcal vaccines for adults in the United States.
869	Cost-effectiveness of procalcitonin-guided antibiotic use in community acquired pneumonia
870	Cost-effectiveness of prophylaxis against pneumocystis carinii pneumonia in patients with wegener's granulomatosis undergoing immunosuppressive therapy
871	Cost-effectiveness of Prophylaxis Against Pneumocystis jiroveci Pneumonia in Patients with Crohn's Disease.
872	Cost-effectiveness of prospective and continuous parenteral antibiotic control: Experience at the Palo Alto Veterans Affairs Medical Center from 1987 to 1989
873	Cost-effectiveness of proton pump inhibitor cotherapy in patients taking long-term, low-dose aspirin for secondary cardiovascular prevention - nvited commentary
874	Cost-effectiveness of recombinant human erythropoietin for reducing red blood cells transfusions in critically ill patients
875	Cost-effectiveness of routine antenatal varicella screening.
876	Cost-effectiveness of screening programs for Chlamydia trachomatis: a population-based dynamic approach.
877	Cost-effectiveness of sparfloxacin compared with other oral antimicrobials in outpatient treatment of community-acquired pneumonia
878	Cost-effectiveness of stockpiling 23-valent pneumococcal polysaccharide vaccine to prevent secondary pneumococcal infections among a high-risk population in the united states during an influenza pandemic
879	Cost-effectiveness of strategies for offering influenza vaccine in the pediatric emergency department
880	Cost-effectiveness of the CRM-based 7-valent pneumococcal conjugated vaccine (PCV7) in Argentina.
881	Cost-effectiveness of the Haemophilus influenzae type b vaccine for infants in mainland China.
882	Cost-effectiveness of the introduction of the pneumococcal polysaccharide vaccine in elderly Colombian population
883	Cost-effectiveness of the LABA/LAMA dual bronchodilator indacaterol/glycopyrronium in a Swedish healthcare setting
884	Cost-effectiveness of the pneumococcal vaccine in healthy younger adults.
885	Cost-effectiveness of the pneumococcal vaccine in the United States Navy and Marine Corps.
886	Cost-effectiveness of tolvaptan for the treatment of hyponatraemia secondary to syndrome of inappropriate antidiuretic hormone secretion in Sweden
887	Cost-effectiveness of treating influenzalike illness with oseltamivir in the United States
888	Cost-effectiveness of universal pneumococcal vaccination in Uruguay.
889	Cost-effectiveness of using 2 vs 3 primary doses of 13-valent pneumococcal conjugate vaccine
890	Cost-effectiveness of using an extensively hydrolyzed casein formula plus the probiotic lactobacillus rhamnosus GG compared to an extensively hydrolyzed formula alone or an amino acid formula as first-line dietary
891	Cost-effectiveness of vaccinating adults with the 23-valent pneumococcal polysaccharide vaccine (PPV23) in Germany.
892	Cost-effectiveness of vaccinating elderly against pneumococcal pneumonia.
893	Cost-effectiveness of vaccinating for invasive pneumococcal disease in the elderly in the Lazio region of Italy
894	Cost-effectiveness of vaccinating immunocompetent (greater-than or equal to)65 year olds with the 13-valent pneumococcal conjugate vaccine in England
895	Cost-effectiveness projections of oxaliplatin and infusional fluorouracil versus irinotecan and bolus fluorouracil in first-line therapy for metastatic colorectal carcinoma
896	Cost-effectivenss of treatment of community-acquired pneumonia with clarithromycin
897	Cost-efficacy of cultured epidermal autografts in massive pediatric burns.
898	Costing of severe pneumonia in hospitalized infants and children aged 2-36 months, at a secondary and tertiary level hospital of a not-for-profit organization
899	Cost-minimization analysis of a phase III trial comparing concurrent versus sequential radiochemotherapy for locally advanced non-small-cell lung cancer (GFPC-GLOT 95-)
900	CostnullEffectiveness Analysis of Obinutuzumab for Previously Untreated Chronic Lymphocytic Leukaemia in Portuguese Patients who are Unsuitable for Full-Dose Fludarabine-Based Therapy
901	Costo-efectividad de la radiograf¡a de t¢rax en lactantes con sospecha cl¡nica de bronquiolitis viral en Colombia.
902	Costo-efectividad de la vacunación universal antineumocócica en Uruguay.
903	Cost-of-illness of lung disease in the TriVeneto Region, Italy: The GOLD study
904	Costs and benefits of group living with disease: a case study of pneumonia in bighorn lambs (Ovis canadensis).
905	Costs and consequences of early hospital discharge after major inpatient surgery in older adults
906	Costs and outcomes of prolonged cytomegalovirus prophylaxis to cover the enhanced immunosuppression phase following lung transplantation.
907	Costs and outcomes of treating chronic hepatitis C patients in routine care - Results from a nationwide multicenter trial
908	Costs associated with infant bronchiolitis in the Baffin region of Nunavut.
909	Costs associated with shorter duration of antibiotic therapy in hospitalized patients with mild-to-moderate severe community-acquired pneumonia.
910	Costs of illness and health-related quality of life for community-acquired pneumonia--a systematic review.
911	Costs of implementing integrated community case management (iCCM) in six African countries: implications for sustainability.
912	Costs of pneumonia nosocomial in a unit of intensive care in Cartagena, Colombia
913	Costs of treating children with complicated pneumonia: A comparison of primary video-assisted thoracoscopic surgery and chest tube placement
914	Costs of treating infections caused by methicillin-resistant staphylococci and vancomycin-resistant enterococci
915	Costs of treating lower respiratory tract infections in outpatients
916	Costs of treating lower respiratory tract infections.
917	Cost-utility analysis of 10- and 13-valent pneumococcal conjugate vaccines: protection at what price in the Thai context?
918	Cost-utility analysis of deep brain stimulation surgery plus best medical therapy versus best medical therapy in patients with Parkinson's: Economic evaluation alongside the PD SURG trial
919	Cost-utility analysis of idelalisib in combination with rituximab in relapsed or refractory chronic lymphocytic leukaemia
920	Cost-utility analysis of nanoparticle albumin-bound paclitaxel (nab-paclitaxelin combination with gemcitabine in metastatic pancreatic cancer in Spain: Results of the PANCOSTABRAX study
921	Cost-utility of rapid polymerase chain reaction-based influenza testing for high-risk emergency department patients
922	Co-trimoxazole prophylaxis in adults, including pregnant women, with HIV: a systematic review and meta-analysis.
923	COUNTERPOINT: Are There Cases in Which Physicians Should Deviate From Recommendations Not to Order a Chest CT Scan? No
924	Critical analysis of common canister programs: a review of cross-functional considerations and health system economics.
925	Critical appraisal of efficacy and safety of abatacept in the treatment of refractory rheumatoid arthritis
926	Critical appraisal of: Koeman M, van der Ven AJ, Hak E, et al: Oral decontamination with chlorhexidine reduces the incidence of ventilator- associated pneumonia.
927	Critical care in low-income countries.
928	Critical evaluation of guidelines for the treatment of lower respiratory tract bacterial infections
929	Critical pathway experience at Cedars-Sinai Medical Center
930	CRP testing could reduce antibiotic prescribing
931	Cumulative burden of oral corticosteroid adverse effects and the economic implications of corticosteroid use in patients with systemic lupus erythematosus.
932	Current challenges in the recognition, prevention and treatment of perioperative pulmonary atelectasis
933	Current challenges on hospital hygiene.
934	Current developments in the radiotherapy approach to elderly and frail patients with glioblastoma multiforme
935	Current diagnosis and treatment of temporal arteritis
936	Current guidelines for the treatment and prevention of nosocomial infections
937	Current guidelines for the treatment of severe pneumonia and sepsis
938	Current guidelines on stress ulcer prophylaxis.
939	Current Medical Research and Opinion 2008 24:3 (737-)
940	Current methods for capsular typing of Streptococcus pneumoniae.
941	Current PCV-7 vaccination not cost effective in the Netherlands.
942	Current research on respiratory viral infections: Fifth International Symposium
943	Current strategies in the prevention of respiratory syncytial virus disease
944	Current therapeutic options in pediatric multiple sclerosis
945	Current therapies in rheumatoid arthritis: A Latin American perspective
946	Cut pneumonia length of stay, costs, readmissions.
947	Cytomegalovirus prophylaxis in pediatric renal transplant recipients
948	Cytomegalovirus viremia, viruria and disease after autologous peripheral blood stem cell transplantation: no need for surveillance.
949	Daily goals checklist--a goal-directed method to eliminate nosocomial infection in the intensive care unit.
950	Daratumumab: A Review in Relapsed and/or Refractory Multiple Myeloma
951	Darbepoetin alfa: A review of its use in the treatment of anaemia in patients with cancer receiving chemotherapy
952	Day-case laparoscopic cholecystectomy: treatment of choice for selected patients?
953	Decision Analysis of Antibiotic and Diagnostic Strategies in Ventilator-associated Pneumonia
954	Decisions about treating community-acquired pneumonia
955	Declining invasive pneumococcal disease mortality in the United States, 1990–2005
956	Decompressive Craniectomy in Spontaneous Intracerebral Hemorrhage: A Case-Control Study.
957	Decreased likelyhood of infants contracting HIV when taking nevirapine
958	Decreased Pseudomonas aeruginosa biofilm formation on nanomodified endotracheal tubes: a dynamic lung model.
959	Decreasing exposure to radiation, surgical risk, and costs for pediatric complicated pneumonia: A guideline evaluation
960	Decreasing out-of-pocket costs of antibiotics: The good, the bad, and the unknown
961	Decreasing ventilator-associated pneumonia in a trauma ICU
962	Dedicated Perioperative Hip Fracture Comanagement Programs are Cost-effective in High-volume Centers: An Economic Analysis
963	Deep venous thrombosis prophylaxis is not indicated for laparoscopic cholecystectomy.
964	Defining the need for new antimicrobials: Clinical and economic implications of resistance in the hospitalised patient
965	Definition, prevalence and burden of oropharyngeal dysphagia: a serious problem among older adults worldwide and the impact on prognosis and hospital resources.
966	Delivery of antibiotics to the respiratory tract: An update
967	Description of the outcomes of prior authorization of palivizumab for prevention of respiratory syncytial virus infection in a managed care organization.
968	Design and validation of a supragenome array for determination of the genomic content of Haemophilus influenzae isolates.
969	Design of the Dutch prevention of influenza, surveillance and management (PRISMA) study.
970	Despite High Cost, Improved Pneumococcal Vaccine Expected To Return 10-Year Net Savings Of $12 Billion.
971	Detailed cost analysis of care for survivors of severe sepsis
972	Detection of nosocomial lung infection in ventilated patients. Use of a protected specimen brush and quantitative culture techniques in 147 patients.
973	Detection of Pneumocystis carinii. Comparative study of monoclonal antibody and silver staining.
974	Determinants influencing self-paid vaccination coverage, in 0-5 years old
975	Determinants of hospital costs in community-acquired pneumonia
976	Determinants of prognosis of COPD in the elderly: Mucus hypersecretion, infections, cardiovascular comorbidity
977	Determining the cost-effectiveness of adult pneumococcal vaccination strategies
978	Determining the duration of therapy for patients with community-acquired pneumonia
979	Determining the Ideal Strategy for Ventilator-associated Pneumonia Prevention. Cost-Benefit Analysis.
980	Developing and implementing a model for changing physicians' prescribing habits - The role of clinical pharmacy in leading the change
981	Development and Implementation of a Piperacillin-Tazobactam Extended Infusion Guideline
982	Development and pilot testing of computerized order entry algorithms for geriatric problems in nursing homes.
983	Development and validation of a microsimulation economic model to evaluate the disease burden associated with smoking and the cost-effectiveness of tobacco control interventions in Latin America.
984	Development of a best-practice model at a university hospital to increase efficiency in the management of patients with community-acquired pneumonia
985	Development of a longitudinal study of complications and functional outcomes after traumatic brain injury
986	Development of Mycoplasma hyopneumoniae Recombinant Vaccines.
987	Development of quality indicators to evaluate antibiotic treatment of patients with community-acquired pneumonia in Indonesia
988	Development of Streptococcus pneumoniae vaccines using live vectors
989	Development of triplex SYBR green real-time PCR for detecting Mycoplasma pneumoniae, Chlamydophila pneumoniae, and Legionella spp. without extraction of DNA.
990	Diabetes mellitus and infection: an evaluation of hospital utilization and management costs in the United States.
991	Diagnosis and treatment of community-acquired pneumonia
992	Diagnosis and treatment of Pneumocystis carinii pneumonia: economic issues and cost-effectiveness.
993	Diagnosis and treatment of respiratory symptoms of initially unsuspected gastroesophageal reflux in infants.
994	Diagnosis and Treatment of the Febrile Child
995	Diagnosis of Gram negative, ventilator associated pneumonia by assaying endotoxin in bronchial lavage fluid
996	Diagnosis of Pneumocystis pneumonia: evaluation of four serologic biomarkers.
997	Diagnosis of ventilator-associated pneumonia.
998	Diagnostic performance of ELISA and PCR in identifying SRLV-infected sheep and goats using serum, plasma and milk samples and in early detection of infection in dairy flocks through bulk milk testing.
999	Diagnostic strategies for Pneumocystis carinii pneumonia.
1000	Diagnostic strategies of Pneumocystis pneumonia in HIV-infected patients. Decision analysis and medico-economic consequences.
1001	Diagnostic strategies of pulmonary pneumocystis infection in patients with HIV infection. Decision analysis and medico-economic consequences.
1002	Diagnostic Yield of a Direct Quantitative Smear of Lower Respiratory Tract Secretions in Patients with Suspected Pneumonia Compared to a Semi-quantitative Culture.
1003	Diagnostic, therapeutic and economic consequences of a positive urinary antigen test for Legionella spp. in patients admitted with community-acquired pneumonia: A 7-year retrospective evaluation
1004	Diagnostics as essential tools for containing antibacterial resistance
1005	Did you find the right method? II. Rotation therapy ought to be financially possible.
1006	Did you miss any highlights from 2013?
1007	Difficult times for Alzheimer's treatments
1008	Direct and indirect impact of 10-valent pneumococcal conjugate vaccine introduction on pneumonia hospitalizations and economic burden in all age-groups in Brazil: A time-series analysis
1009	Direct hospital admission more cost-effective than ED admission.
1010	Direct medical cost assessment in the <2 years-old hospitalized RSV(+)LRTI patients
1011	Direct medical costs associated with using vancomycin in methicillin-resistant Staphylococcus aureus infections: an economic model.
1012	Discharge delay in patients with community-acquired pneumonia managed on a critical pathway
1013	Discharging pneumonia patients without observation after switching to oral antibiotics
1014	Discontinuation of secondary prophylaxis for opportunistic infections in HIV-infected patients receiving highly active antiretroviral therapy.
1015	Discontinuation of unnecessary medications in older adults
1016	Disease burden of pneumonia in Korean adults aged over 50 years stratified by age and underlying diseases
1017	Disinfection of water distribution systems for legionella: a review of application procedures and methodologies.
1018	Disseminated herpes zoster in the immunocompromised host: a comparative trial of acyclovir and vidarabine. The NIAID Collaborative Antiviral Study Group.
1019	Dissemination of Bacillus cereus in an intensive care unit.
1020	DNA viruses (CMV, EBV, and the herpesviruses)
1021	Do antimicrobial control programmes have a positive effect on patient outcomes?
1022	Do Children with Uncomplicated Severe Acute Malnutrition Need Antibiotics? A Systematic Review and Meta-Analysis.
1023	Do cost-effectiveness analyses cause you dyspepsia?
1024	Do endotracheal tubes with suction above the cuff decrease the rate of ventilator-associated pneumonia, and are they cost-effective?
1025	Do guidelines for community-acquired pneumonia improve the cost-effectiveness of hospital care?
1026	Do Indian children need pneumococcal vaccination? (Reply[2]
1027	Do Pneumococcal Conjugate Vaccines Represent Good Value for Money in a Lower-Middle Income Country? A Cost-Utility Analysis in the Philippines.
1028	Do we fully understand the economic value of vaccines?
1029	Do we know the real benefits of PCV13?
1030	Do we need to boost pertussis immunization within the existing UK vaccination schedule?
1031	Do we really understand what we want or need out of antimicrobial stewardship programs?
1032	Does empiric therapy for atypical pathogens improve outcomes for patients with CAP?
1033	Does physicians' case volume impact inpatient care costs for pneumonia cases?
1034	Does prolonged infusion allow lower daily dose of Meropenem than bolus dosing?
1035	Dollars and sense in the intensive care unit: The costs of ventilator-associated pneumonia
1036	Donepezil in Alzheimer's disease: From conventional trials to pharmacogenetics
1037	Don't order a test just because you can.
1038	Doxycycline and community-acquired pneumonia
1039	Doxycycline for treatment of community-acquired pneumonia [2] (multiple letters)
1040	Doxycycline is a cost-effective therapy for hospitalized patients with community-acquired pneumonia
1041	Drug reactions, enzymes, and biochemical genetics': 50 years later
1042	Drug review - Prevenar(registered trademark)
1043	Drug review - Tiotropium
1044	Drug treatment of pneumonia in the elderly: efficacy and costs.
1045	Drug usage evaluation: Clarithromycin as sequential therapy
1046	Drug utilization in neonatal intensive care unit of a tertiary-care hospital in Mumbai, India
1047	Drug-resistant streptococcus pneumoniae: Impact on diagnosis and treatment of community-acquired pneumonia
1048	Duration of IV antibiotic therapy for pneumonia
1049	Duration of pneumonia therapy and the role of biomarkers
1050	Dynamic modeling for pandemic influenza
1051	Early antibiotic treatment for BAL-confirmed ventilator-associated pneumonia: A role for routine endotracheal aspirate cultures
1052	Early antiretroviral therapy for patients with acute AIDS-related opportunistic infections: A cost-effectiveness analysis of ACTG A5164
1053	Early Assessment of the Likely Cost Effectiveness of Single-Use Flexible Video Bronchoscopes.
1054	Early diagnosis of community-acquired pneumonia caused by Mycoplasma pneumoniae.
1055	Early diagnosis of resistant pathogens: How can it improve antimicrobial treatment?
1056	Early discharge of infected patients through appropriate antibiotic use: A response [2] (multiple letters)
1057	Early intravenous to oral switch therapy in community-acquired pneumonia is advantageous
1058	Early postoperative enteral immunonutrition: clinical outcome and cost-comparison analysis in surgical patients.
1059	Early postoperative feeding after elective colorectal surgery.
1060	Early Surgery versus Initial Conservative Treatment in Patients with Traumatic Intracerebral Hemorrhage (STITCH[Trauma]): The First Randomized Trial
1061	Early tracheostomy in trauma patients saves time and money
1062	Early transition to oral antibiotic therapy for community-acquired pneumonia: Duration of therapy, clinical outcomes, and cost analysis
1063	Economic analysis of a pediatric ventilator-associated pneumonia prevention initiative in nicaragua.
1064	Economic analysis of childhood pneumonia in Northern Pakistan
1065	Economic analysis of costs associated with a Respiratory Intensive Care Unit in a tertiary care teaching hospital in Northern India
1066	Economic analysis of first-line treatment with erlotinib in an EGFR-mutated population with advanced NSCLC
1067	Economic analysis of measles elimination program in the Republic of Korea, 2001: A cost benefit analysis study
1068	Economic analysis of selective decontamination of the digestive tract in intensive care
1069	Economic and clinical evaluation of a catch-up dose of 13-valent pneumococcal conjugate vaccine in children already immunized with three doses of the 7-valent vaccine in Italy
1070	Economic and patient satisfaction outcomes of a layered learning model in a small community hospital
1071	Economic aspects in treatment of cystic fibrosis with chronic pulmonary pseudomonas infection. Ambulatory intravenous therapy in comparison with inpatient treatment.
1072	Economic aspects of HIV management.
1073	Economic aspects of pneumococcal pneumonia: A review of the literature
1074	Economic Aspects of Preventing Health Care-Associated Infections in the
1075	Economic aspects of preventing health care-associated infections in the intensive care unit.
1076	Economic aspects of severe sepsis: A review of intensive care unit costs, cost of illness and cost effectiveness of therapy
1077	Economic assessment of doripenem versus imipenem in the treatment of ventilator-associated pneumonia
1078	Economic assessment of doripenem versus imipenem in the treatment of ventilator-associated pneumonia.
1079	Economic benefits and costs associated with target vaccinations
1080	Economic benefits of an effective infection control program: case study and proposal.
1081	Economic burden of acute myeloid leukemia: A literature review
1082	Economic burden of childhood pneumonia in Abbottabad, Pakistan
1083	Economic Burden of Community-Acquired Pneumonia Among Pediatric Patients
1084	Economic burden of individual suffering from atrial fibrillation-related stroke in China
1085	Economic burden of nosocomial pneumonia in non-intensive care clinics
1086	Economic burden of respiratory infections in an employed population
1087	Economic burden of varicella in children 1-12 Years of age in Hungary, 2011-2015
1088	Economic burden of varicella in children 1null12 years of age in Argentina,
1089	Economic burden of ventilator-associated pneumonia based on total resource utilization
1090	Economic consequences of operative delay for hip fractures in a non-profit institution
1091	Economic considerations for aortic surgery: retroperitoneal approach--is it worth it?
1092	Economic cost of community-acquired pneumonia in New Zealand adults
1093	Economic cost of Streptococcus pneumoniae community-acquired pneumonia, meningitis and bacteremia in an adult population that required hospitalization in Bogotá, Colombia.
1094	Economic effect of pneumonia and pleurisy in lambs in New Zealand.
1095	Economic evaluation among Chinese patients with nosocomial pneumonia caused by methicillin-resistant Staphylococcus aureus and treated with linezolid or vancomycin: a secondary, post-hoc analysis based on a Phase 4 clinical trial study.
1096	Economic Evaluation and Budget Impact Analysis of Vaccination against Haemophilus influenzae Type b Infection in Thailand.
1097	Economic evaluation of a pneumococcal vaccine in a high-risk population.
1098	Economic evaluation of a universal childhood pneumococcal conjugate vaccination strategy in Ireland.
1099	Economic evaluation of adherence to treatment guidelines in nonintensive care pneumonia
1100	Economic evaluation of childhood 7-valent pneumococcal conjugate vaccination in Korea
1101	Economic evaluation of delivering Haemophilus influenzae type b vaccine in routine immunization services in Kenya
1102	Economic evaluation of doripenem for the treatment of nosocomial pneumonia in the US: Discrete event simulation
1103	Economic Evaluation of Fluoroquinolone-Based Regimens for the Treatment of Community-Acquired Pneumonia in a Multi-Field Hospital in Russia.
1104	Economic evaluation of imipenem-cilastatin versus doripenem in ventilator-associated pneumonia in Egypt
1105	Economic Evaluation of Immunisation Programme of 23-Valent Pneumococcal Polysaccharide Vaccine and the Inclusion of 13-Valent Pneumococcal Conjugate Vaccine in the List for Single-Dose Subsidy to the Elderly in Japan.
1106	Economic evaluation of interventions for prevention of hospital acquired infections: A systematic review
1107	Economic evaluation of linezolid versus teicoplanin for the treatment of infections caused by gram-positive microorganisms in Spain
1108	Economic Evaluation Of Linezolid Versus Vancomycin For Ventilator-Associated Pneumonia Patients In Guatemala.
1109	Economic evaluation of linezolid versus vancomycin in mechanical ventilation-associated nosocomial pneumonia caused by methicillin-resistant Staphylococcus aureus
1110	Economic evaluation of medical care demands for mental health in Mexico: schizophrenia and depression, 1996-2000.
1111	Economic evaluation of new therapies in critical illness
1112	Economic evaluation of obinutuzumab in combination with chlorambucil in first-line treatment of patients with chronic lymphocytic leukemia in Spain
1113	Economic evaluation of oral ofloxacin versus standard parenteral therapy in the treatment of pneumonia.
1114	Economic evaluation of outpatient parenteral antimicrobial therapy: a systematic review
1115	Economic evaluation of pneumococcal conjugate vaccination in Finland.
1116	Economic evaluation of pneumococcal conjugate vaccination in The Gambia
1117	Economic evaluation of pneumococcal vaccines for adults aged over 50 years in Belgium.
1118	Economic evaluation of procalcitonin-guided antibiotic therapy in acute respiratory infections: A Chinese hospital system perspective
1119	Economic evaluation of rituximab in addition to standard of care chemotherapy for adult patients with acute lymphoblastic leukemia
1120	Economic evaluation of second generation pneumococcal conjugate vaccines in Norway
1121	Economic evaluation of the 7-vaccine routine childhood immunization schedule in the United States, 2001
1122	Economic evaluation of the cost and treatment of pneumocystosis.
1123	Economic evaluation of the demand of medical care for mental health in Mexico: schizophrenia and depression, 1996-2000.
1124	Economic evaluation of therapies for patients suffering from relapsed-refractory multiple myeloma in Greece
1125	Economic evaluation of universal 7-valent pneumococcal conjugate vaccination in Taiwan: A cost-effectiveness analysis
1126	Economic evaluation of universal infant vaccination with 7vPCV in Hong Kong.
1127	Economic evaluations of pneumococcal vaccination. A critical analysis.
1128	Economic evaluations of vaccines in Canada: a scoping review.
1129	Economic evidence of influenza vaccination in children
1130	Economic impact of community-acquired and nosocomial lower respiratory tract infections in young children in Germany
1131	Economic impact of implementing pneumonia treatment guidelines for intravenous to oral conversion
1132	Economic Impact of Palifermin on the Costs of Hospitalization for Autologous Hematopoietic Stem-Cell Transplant: Analysis of Phase 3 Trial
1133	Economic Impact of Pneumococcal Protein-D Conjugate Vaccine (PHiD-CV) on the Malaysian National Immunization Programme.
1134	Economic impact of ventilator-associated pneumonia in a large matched cohort
1135	Economic implications of preventive veterinary services on cattle production systems in Yola area, Adamawa State, Nigeria.
1136	Economic implications of using bendamustine, alemtuzumab, or chlorambucil as a first-line therapy for chronic lymphocytic leukemia in the US: A cost-effectiveness analysis
1137	Economic value of influenza vaccination
1138	Economics evaluation on probiotics in prevention of diarrhea of infants with pneumonia.
1139	Economics of antibiotic use policies
1140	Economics of Mechanical Ventilation and Respiratory Failure
1141	Editorial commentary: Should 13-valent protein-conjugate pneumococcal vaccine be used routinely in adults?
1142	Editorial response: Medicare and outpatient therapy for infectious diseases
1143	Editorial,.International Journal of Health Planning and Management 2006 21:3
1144	Editorial: Empiric antimicrobial therapy of community-acquired pneumonia: Clinical diagnosis versus procalcitonin levels
1145	Educational intervention increased referrals to allopathic care by traditional healers in three high HIV-prevalence rural districts in Mozambique.
1146	Educational interventions for prevention of healthcare-associated
1147	Effect of 10-valent pneumococcal vaccine on pneumonia among children, Brazil.
1148	Effect of a 3-step critical pathway to reduce duration of intravenous antibiotic therapy and length of stay in community-acquired pneumonia: A randomized controlled trial
1149	Effect of a Clinical Pathway to Reduce Hospitalizations in Nursing Home Residents With Pneumonia.
1150	Effect of a clinical pathway to reduce hospitalizations in nursing home residents with pneumonia: A randomized controlled trial
1151	Effect of a nutrition supplement and physical activity program on pneumonia and walking capacity in chilean older people: A factorial cluster randomized trial
1152	Effect of age, polymicrobial disease, and maternal HIV status on treatment response and cause of severe pneumonia in South African children: a prospective descriptive study.
1153	Effect of an education program aimed at reducing the occurrence of ventilator-associated pneumonia
1154	Effect of dietary melengestrol acetate on the incidence of acute interstitial pneumonia in feedlot heifers.
1155	Effect of kinetic therapy on pulmonary complications.
1156	Effect of medication reconciliation on medication costs after hospital discharge in relation to hospital pharmacy labor costs
1157	Effect of morbidity and mortality peer review on nurse accountability and ventilator-associated pneumonia rates.
1158	Effect of reusing suction catheters on the occurrence of pneumonia in children.
1159	Effect of surgeon volume on complications, length of stay, and costs following anterior cervical fusion
1160	Effect of vaccination against Mycoplasma hyopneumoniae in pig herds with an all-in/all-out production system
1161	Effect of ventilator circuit changes on ventilator-associated pneumonia: a systematic review and meta-analysis.
1162	Effective Antimicrobial Stewardship Strategies for Cost-effective Utilization of Telavancin for the Treatment of Patients With Hospital-acquired Bacterial Pneumonia Caused by Staphylococcus aureus
1163	Effectiveness and cost of selective decontamination of the digestive tract in critically III intubated patients: A randomized, double-blind, placebo-controlled, multicenter trial
1164	Effectiveness and cost-effectiveness of antibiotic treatments for community acquired pneumonia (CAP) and acute exacerbations of chronic bronchitis (AECB).
1165	Effectiveness and cost-effectiveness of general immunisation of infants and young children with the heptavalent conjugated pneumococcal vaccine.
1166	Effectiveness and costs of specialised physiotherapy given via ParkinsonNet: a retrospective analysis of medical claims data.
1167	Effectiveness of a pneumonia clinical pathway: quality and financial outcomes.
1168	Effectiveness of azithromycin in aspiration pneumonia: A prospective observational study
1169	Effectiveness of chlorhexidine oral decontamination in reducing the incidence of ventilator associated pneumonia: a meta-analysis.
1170	Effectiveness of educational programmes in preventing ventilator-associated pneumonia: a systematic review.
1171	Effectiveness of oral antibiotic treatment in nursing-home acquired pneumonia [1]
1172	Effectiveness of pneumococcal polysaccharide vaccine against pneumonia and cost analysis for the elderly who receive seasonal influenza vaccine in Japan
1173	Effectiveness, Tolerability, and Safety of Belimumab in Patients with Refractory SLE: a Review of Observational Clinical-Practice-Based Studies
1174	Effects of a closed endotracheal suction system on oxygen saturation, ventilator-associated pneumonia, and nursing efficacy.
1175	Effects of a practice guideline for community-acquired pneumonia in an outpatient setting.
1176	Effects of a preprinted order on management of community-acquired pneumonia
1177	Effects of influenza immunization on pneumonia in the elderly.
1178	Effects of perioperative supplementation with pro-/synbiotics on clinical outcomes in surgical patients: A meta-analysis with trial sequential analysis of randomized controlled trials
1179	Effects of pneumococcal vaccination on hospitalization and exacerbations in elderly Japanese chronic obstructive pulmonary disease patients
1180	Efficacy and complications of transthoracic needle biopsy of lung in patients with Pneumocystis carinii pneumonia and AIDS.
1181	Efficacy and Cost-Benefit Analysis of a Global Environmental Cleaning Algorithm on Hospital-Acquired Infection Rates.
1182	Efficacy and cost-effectiveness of antibiotic monitoring at a Veterans Administration hospital.
1183	Efficacy and cost-effectiveness of bronchial arterial embolisation in the treatment of major haemoptysis.
1184	Efficacy and prognostic factors of treatment retention with intravenous abatacept for rheumatoid arthritis: 24-month results from an international, prospective, real-world study
1185	Efficacy and Safety of Levofloxacin in the Context of Other Contemporary Fluoroquinolones: A Review
1186	Efficacy and safety of long-term treatment with low-dose rituximab for relapsing mixed cryoglobulinemia vasculitis
1187	Efficacy and safety of oral and early-switch therapy for community-acquired pneumonia: A randomized controlled trial
1188	Efficacy and tolerability of prophylactic treatment with intravenous piperacillin/tazobactam in patients undergoing hematopoietic stem cell transplantation.
1189	Efficacy of antibiotic prophylaxis for preventing intrathoracic infections, after thoracostomy, for traumatic haemo/pneumothorax - experience of Oradea county emergency hospital.
1190	Efficacy of combination therapy of infantile Mycoplasma pneumonia with erythromycin and azithromycin.
1191	Efficacy of crizotinib inhibiting specific molecular pathways in non-small-cell lung carcinoma
1192	Efficacy of linezolid versus comparator therapies in Gram-positive infections
1193	Efficacy of modified WHO feeding protocol for management of severe malnutrition in children: a pilot study from a teaching hospital in New Delhi, India.
1194	Efficacy of moxifloxacin in treatment of community acquired pneumonia in elderly patients.
1195	Efficacy of multiplex PCR procedure for Iranian Streptococcus pneumoniae isolates.
1196	Efficacy of pneumococcal conjugate vaccines in large scale field trials
1197	Efficacy, tolerability and cost effectiveness of disease-modifying antirheumatic drugs and biologic agents in rheumatoid arthritis
1198	Efficient site-directed mutagenesis using an overlap extension-PCR method for expressing Mycoplasma hyopneumoniae genes in Escherichia coli.
1199	Elicitation of health state utilities in neuroendocrine tumours
1200	Emergency department length of stay: a major risk factor for pneumonia in intubated blunt trauma patients.
1201	Emergency Department Operational Changes in Response to Pay-for-performance and Antibiotic Timing in Pneumonia
1202	Emergency department overcrowding: Peering through the holes in the safety net
1203	Emergency management of community-acquired bacterial pneumonia: What is new since the 2007 Infectious Diseases Society of America/American Thoracic Society guidelines
1204	Emergency medicine pharmacy practice
1205	Emergent cholecystectomy is superior to percutaneous cholecystostomy tube placement in critically ill patients with emergent calculous cholecystitis.
1206	Emerging role of Mycoplasma pneumoniae and Chlamydia pneumoniae in paediatric respiratory-tract infections.
1207	Emerging treatments for rheumatoid arthritis: Update
1208	Empiric chest radiographs in febrile children with leukocytosis.
1209	Empiric doripenem in VAP may dominate imipenem.
1210	Empirical data on the varicella situation in Germany for vaccinatin decisions
1211	Ending of preventable deaths from pneumonia and diarrhoea: an achievable goal.
1212	Ending preventable child deaths from pneumonia and diarrhoea by 2025. Development of the integrated Global Action Plan for the Prevention and Control of Pneumonia and Diarrhoea.
1213	Endobronchial lipoma: A series of three cases and the role of electrocautery
1214	Endoprevention of esophageal cancer: Endoscopic ablation of Barrett's metaplasia and dysplasia
1215	Endoscopic CO2 laser treatment of supraglottic carcinoma.
1216	Endoscopic hemostatic devices
1217	Endoscopic treatments for gastroesophageal reflux disease
1218	Endovascular procedures for aorto-iliac occlusive disease are associated with superior short-term clinical and economic outcomes compared with open surgery in the inpatient population
1219	Endovascular repair in traumatic thoracic aortic injuries: comparison with open surgical repair.
1220	Engineered PRINT(®) nanoparticles for controlled delivery of antigens and immunostimulants.
1221	Enhanced antibacterial and anti-biofilm activities of silver nanoparticles against Gram-negative and Gram-positive bacteria.
1222	Enhanced decision support for policy makers using a web interface to health-economic models--illustrated with a cost-effectiveness analysis of nation-wide infant vaccination with the 7-valent pneumococcal conjugate vaccine in the Netherlands.
1223	Environmental pollution: An enormous and invisible burden on health systems in low- and middle-income counties.
1224	Epidemiologic aspects of Haemophilus influenzae type b infection.
1225	Epidemiologic impact and cost-effectiveness of universal infant vaccination with a 7-valent conjugated pneumococcal vaccine in the Netherlands.
1226	Epidemiologic Surveillance of Device-Associated Healthcare-Associated Infections in a Pediatric Intensive Care unit of a Tertiary Care Center in Pakistan: A retrospective study.
1227	Epidemiologic, clinical, and economic evaluation of an outbreak of clonal multidrug-resistant Acinetobacter baumannii infection in a surgical intensive care unit
1228	Epidemiological and economic burden of pneumococcal diseases in Canadian children
1229	Epidemiology and economic evaluation of severe sepsis in France: age, severity, infection site, and place of acquisition (community, hospital, or intensive care unit) as determinants of workload and cost.
1230	Epidemiology and economic impact of meticillin-resistant Staphylococcus aureus: Review and analysis of the literature
1231	Epidemiology and global policy in child health.
1232	Epidemiology and outcomes of serious influenza-related infections in the cancer population
1233	Epidemiology and prospects for prevention of disease due to Haemophilus influenzae in developing countries.
1234	Epidemiology of CAP in Europe
1235	Epidemiology of chickenpox in England and Wales, 1967-85.
1236	Epidemiology of Hyponatremia
1237	Epidemiology of pneumonia hospitalizations in Spain, 1995-1998
1238	Epidural analgesia for blunt thoracic injury--which patients benefit most?
1239	Epidural technique for postoperative pain: Gold standard no more?
1240	Erythropoietic therapy: Cost efficiency and reimbursement
1241	ESTIMACIÓN DE COSTOS ECONÓMICOS EN LA ATENCIÓN DE LA NEUMONÍA NOSOCOMIAL EN UN HOSPITAL REGIONAL PERUANO, 2009 AL 2011.
1242	Estimated economic benefits during the 'decade of vaccines' include treatment savings, gains in labor productivity
1243	Estimated Economic Benefits During The 'Decade Of Vaccines' Include Treatment Savings, Gains In Labor Productivity.
1244	Estimated economic losses of hospitalized AIDS patients at Siriraj Hospital from January 2003 to December 2003: time for aggressive voluntary counseling and HIV testing.
1245	Estimated hospital costs associated with preventable health care-associated infections if health care antiseptic products were unavailable
1246	Estimated Human and Economic Burden of Four Major Adult Vaccine-Preventable Diseases in the United States, 2013
1247	Estimating average inpatient and outpatient costs and childhood pneumonia and diarrhoea treatment costs in an urban health centre in Zambia
1248	Estimating health service utilization for treatment of pneumococcal disease: the case of Brazil.
1249	Estimating hospital costs attributable to prolonged air leak in pulmonary lobectomy
1250	Estimating oxygen needs for childhood pneumonia in developing country health systems: a new model for expecting the unexpected.
1251	Estimating the contribution of influenza to hospitalisations in New Zealand from 1994 to 2008.
1252	Estimating the cost effectiveness of atovaquone versus intravenous pentamidine in the treatment of mild-to-moderate Pneumocystis carinii pneumonia.
1253	Estimating the cost-effectiveness of linezolid for the treatment of methicillin-resistant Staphylococcus aureus nosocomial pneumonia in Taiwan
1254	Estimating the cost-effectiveness of pneumococcal conjugate vaccination in Brazil.
1255	Estimating the cost-effectiveness of the 7-valent pneumococcal conjugate vaccine in Shanghai, China
1256	Estimating the costs of therapy in patients with relapsed and/or refractory multiple myeloma: A model framework
1257	Estimating the dollar value of health outcomes from drug-abuse interventions.
1258	Estimating the economic impact of a half-day reduction in length of hospital stay among patients with community-acquired pneumonia in the US
1259	Estimating the Full Value of High-Dose Influenza Vaccine
1260	Estimation of economic costs for the care of patients with nosocomial pneumonia in a regional peruvian hospital, 2009-2011.
1261	Etanercept and efalizumab for the treatment of psoriasis: A systematic review
1262	Etanercept and infliximab for the treatment of psoriatic arthritis: A systematic review and economic evaluation
1263	Etanercept provides a more physiological approach in the treatment of psoriasis
1264	Etanercept, infliximab and adalimumab for the treatment of psoriatic arthritis: A systematic review and economic evaluation
1265	Etanercept: A review of its use in the management of ankylosing spondylitis and psoriatic arthritis
1266	Etanercept: A review of its use in the management of rheumatoid arthritis
1267	Ethical dilemmas in antibiotic treatment
1268	Etiological diagnosis of pneumonia.
1269	European recommendations on the use of oral antibiotics for acne
1270	European Surveillance of Antimicrobial Consumption (ESAC): disease-specific quality indicators for outpatient antibiotic prescribing.
1271	EUS-FNA as the initial diagnostic modality in centrally located primary lung cancers.
1272	EUS-guided Gastrojejunostomy Versus Laparoscopic Gastrojejunostomy: An International Collaborative Study
1273	Evaluating a novel approach to enhancing dysphagia management: workplace-based, blended e-learning.
1274	Evaluating cost benefits of combination therapies for advanced melanoma
1275	Evaluating the accuracy and economic value of a new test in the absence of a perfect reference test.
1276	Evaluating the cost-effectiveness of treatment with third-generation cephalosporins
1277	Evaluating the effect of innovative motivation and supervision approaches on community health worker performance and retention in Uganda and Mozambique: study protocol for a randomised controlled trial.
1278	Evaluating the impact of influenza vaccination a North American perspective
1279	Evaluating the impact of pulse oximetry on childhood pneumonia mortality in resource-poor settings
1280	Evaluation and cost assessment of fluoroquinolones in community-acquired respiratory infections
1281	Evaluation of a Hospital-Based Pneumonia Nurse Navigator Program.
1282	Evaluation of an algorithm for switching from IV to PO therapy in clinical practice in patients with community-acquired pneumonia.
1283	Evaluation of financial burden following complications after major surgery in France: Potential return after perioperative goal-directed therapy
1284	Evaluation of outcomes in community-acquired pneumonia: A guide for patients, physicians, and policy-makers
1285	Evaluation of outcomes: The effects of continuous lateral rotational therapy
1286	Evaluation of prescription practices of antibiotics in a medium-sized Swiss hospital
1287	Evaluation of the febrile child 3 to 36 months old in the era of pneumococcal conjugate vaccine: Focus on occult bacteremia
1288	Everolimus in the management of metastatic renal cell carcinoma: An evidence-based review of its place in therapy
1289	Everolimus: A review of its use in renal and cardiac transplantation
1290	Everolimus: Finding its place in the treatment of hormone receptor-positive advanced breast cancer
1291	Every other day bathing with chlorhexidine gluconate: What is the evidence?
1292	Evidence for moxifloxacin in community-acquired pneumonia: The impact of pharmaco-economic considerations on guidelines
1293	Evidence-based analysis: Postoperative gastric bleeding: Etiology and prevention
1294	Evidence-based clinical practice guideline for the prevention of ventilator-associated pneumonia
1295	Evidence-based clinical practice guidelines for gastroesophageal reflux disease 2015
1296	Evidence-Based Healthcare and Public Health 2005 9:2 (125-). Date of Publication: Apr 2005
1297	Evidence-based interventions in complex emergencies [5]
1298	Evolution of antibiotic use and cost in patients with community-acquired pneumonia
1299	Evolution over time in the cost-effectiveness of pneumococcal conjugate vaccine (PCV13) in older Australians due to herd protection from infant vaccination.
1300	Evolving role of monoclonal antibodies in the treatment of chronic lymphocytic leukemia
1301	Exacerbations of COPD: Evaluation and treatment
1302	Examining the potential of the influenza vaccine for secondary prevention: A myocardial infarction vaccine?
1303	Excess costs of comorbidities in chronic obstructive pulmonary disease: A systematic review
1304	Excessive antimicrobial usage causes measurable harm to patients with suspected ventilator-associated pneumonia
1305	Expanded programme on immunization: Success to date
1306	Expanded use of surfactant replacement therapy
1307	Expansion of serotype coverage in the universal pediatric vaccination calendar: Short-term effects on age- and serotype-dependent incidence of invasive pneumococcal clinical presentations in Madrid, Spain
1308	Experience with extended-infusion meropenem in the management of ventilator-associated pneumonia due to multidrug-resistant Acinetobacter baumannii.
1309	Experience with the routine use of erythromycin for chlamydial infections in pregnancy.
1310	Experimental design approach in recombinant protein expression: determining medium composition and induction conditions for expression of pneumolysin from Streptococcus pneumoniae in Escherichia coli and preliminary purification process.
1311	Experimental induction of malignant catarrhal fever in pigs with ovine herpesvirus 2 by intranasal nebulization.
1312	Extending the nurse practitioner concurrent intervention model to community-acquired pneumonia and chronic obstructive pulmonary disease.
1313	Extending ventilator circuit change interval beyond 2 days reduces the likelihood of ventilator-associated pneumonia
1314	Extracorporeal Photopheresis for Second-Line Treatment of Chronic Graft-versus-Host Diseases: Results from a Health Technology Assessment in Italy
1315	EzPAP® therapy of postoperative hypoxemia in the recovery room : experiences with the new compact system of end-expiratory positive airway pressure.
1316	EzPAP® zur Therapie der postoperativen Hypoxämie im Aufwachraum.
1317	Facial Fillers. Discussion and Debate.
1318	Factors affecting the cost effectiveness of antibiotics
1319	Factors associated with postoperative costs following anatomic lung resections without major complications
1320	Failure of bacterial filters to reduce the incidence of pneumonia after inhalation anesthesia.
1321	failure of conventional disease-modifying antirheumatic drugs only: Systematic review and economic evaluation
1322	Fair vaccine pricing please, not random acts of charity
1323	Fast-track surgery combined with laparoscopy could improve postoperative recovery of low-risk rectal cancer patients: A randomized controlled clinical trial
1324	Fast-track surgery improves postoperative clinical recovery and reduces postoperative insulin resistance after esophagectomy for esophageal cancer
1325	Fast-tracking in pediatric cardiac surgery - The current standing
1326	FDG PET/CT in monitoring response to treatment in gynecological malignancies
1327	Feasibility and cost-effectiveness of outpatient autotransplants in multiple myeloma
1328	Feasibility and Safety of Substituting Lung Ultrasonography for Chest Radiography When Diagnosing Pneumonia in Children: A Randomized Controlled
1329	Fever evaluations after colorectal surgery: identification of risk factors that increase yield and decrease cost
1330	Fidaxomicin - The new drug for Clostridium difficile infection
1331	Fidaxomicin: A macrocyclic antibiotic for the treatment of Clostridium difficile infection
1332	Fidaxomicin: A minimally absorbed macrocyclic antibiotic for the treatment of Clostridium difficile infections
1333	Field-trial evaluation of a Pasteurella vaccine in preconditioned and nonpreconditioned lightweight calves.
1334	Fifty-year perspective of "cystic fibrosis of the pancreas"
1335	Fighting bacterial infections - Future treatment options
1336	Final results: Medicare influenza vaccine demonstration--selected states, 1988-1992.
1337	Financial implications to Medicare from changing the dialysis modality mix under the bundled prospective payment system.
1338	First human challenge testing of a pneumococcal vaccine. Double-blind randomized controlled trial.
1339	First Italian Consensus Conference on VATS lobectomy for NSCLC
1340	Fluoroquinolones for respiratory infections: Too valuable to overuse
1341	Fluoroquinolones in children: Update of the literature
1342	Fluoroquinolones in community-acquired pneumonia: guide to selection and appropriate use.
1343	Foresight in medicine: Current challenges with Haemophilus influenzae type b conjugate vaccines
1344	Formulary management of macrolide antibiotics.
1345	Free Versus Pedicled TRAM Flaps: Cost Utilization and Complications.
1346	Frequency of change of ventilator circuit in premature infants: Impact on ventilator-associated pneumonia.
1347	From financing to fevers: Lessons of an antimalarial subsidy program
1348	Full-course oral levofloxacin for treatment of hospitalized patients with community-acquired pneumonia
1349	Funding of drugs: do vaccines warrant a different approach?
1350	Future trends in antimicrobial chemotherapy: Expert opinion on the 43 (rdICAAC
1351	Gastric acidity inhibitors and the risk of intestinal infections
1352	Gastrointestinal injury associated with NSAID use: A case study and review of risk factors and preventative strategies
1353	Gastrointestinal prophylaxis in critically ill patients
1354	G-CSF and IL-8 for early diagnosis of sepsis in neonates and critically ill children - safety and cost effectiveness of a new laboratory prediction model: study protocol of a randomized controlled trial [ISRCTN91123847.
1355	Gemcitabine and mitomycin C in advanced pancreatic cancer: A single-institution experience
1356	Gemcitabine: A review of its use in the management of pancreatic cancer
1357	Gemifloxacin for the management of community-acquired respiratory tract infections
1358	Gemifloxacin: A new, potent fluoroquinolone for the therapy of lower respiratory tract infections
1359	General overview of lung transplantation and review of organ allocation
1360	General practitioner use of a C-reactive protein point-of-care test to help target antibiotic prescribing in patients with acute exacerbations of chronic obstructive pulmonary disease (the PACE study): Study protocol for
1361	Genome-wide association identifies multiple genomic regions associated with susceptibility to and control of ovine lentivirus.
1362	Genotyping of Mycoplasma bovis isolates using multiple-locus variable-number tandem-repeat analysis.
1363	Geographic variation in hospitalization for lower respiratory tract infections across one county
1364	German evidence-based guidelines for the treatment of Psoriasis vulgaris (short version)
1365	German S3-guidelines on the treatment of psoriasis vulgaris (short version)
1366	Global paediatric advanced life support: Improving child survival in limited-resource settings
1367	Global report on preterm birth and stillbirth (3 of ): Evidence for effectiveness of interventions
1368	Global status of Haemophilus influenzae type b and pneumococcal conjugate vaccines: evidence, policies, and introductions.
1369	Globalization: The key challenge facing health economics in the 21st century
1370	Glucocorticoid treatment in acute lung injury and acute respiratory distress syndrome.
1371	Gold standard for humidification: Heat and moisture exchangers, heated humidifiers, or both?
1372	Golimumab for treatment of axial spondyloarthritis
1373	Gram-positive cocci infections in intensive care: Guide to antibacterial selection
1374	Granulocyte-macrophage colony-stimulating factor (GM-CSF) as adjunct therapy in relapsed Hodgkin disease.
1375	Green synthesis of silver nanoparticles using Luffa acutangula Roxb. Var. amara. Lin. and it's antibacterial activity.
1376	Grepafloxacin - A new fluoroquinolone
1377	Group A beta-hemolytic streptococcal infections.
1378	Group B streptococcus immunisation during pregnancy for improving outcomes
1379	Groups address reducing newborn deaths
1380	Groups collaborate on pneumonia guidelines
1381	Growth, morbidity, and mortality of children in Dhaka after treatment for severe malnutrition: A prospective study
1382	Guideline-adherent initial intravenous antibiotic therapy for hospital-acquired/ventilator-associated pneumonia is clinically superior, saves lives and is cheaper than non guideline adherent therapy
1383	Guidelines for community-acquired pneumonia: are they reflected in practice?
1384	Guidelines for the approach to nursing home-acquired pneumonia
1385	Guidelines for the diagnoses and treatment of adult lower respiratory tract infections: A true "European cooperative effort"
1386	Guidelines for the management of Community-Acquired Pneumonia in Saudi Arabia: A model for the Middle East region
1387	Guidelines for the management of hospital-acquired pneumonia in the UK: Report of the working party on hospital-acquired pneumonia of the british society for antimicrobial chemotherapy
1388	Guidelines for the treatment of Alzheimer's disease from the Italian association of psychogeriatrics
1389	Guidelines for the treatment of pneumonia (CAP, HAP, VAPin intensive care patients
1390	Guidelines in infectious diseases: How reliable are they?
1391	Guidelines of the German respiratory society for diagnosis and treatment of adults suffering from acute or chronic cough
1392	Guidelines versus clinical practice in antimicrobial therapy for COPD.
1393	H. influenzae type b (Hibvaccine - Controversies
1394	Haematopoietic growth factor in antithyroid-drug-induced agranulocytosis
1395	Haemophilia, AIDS and lung epithelial permeability.
1396	Haemophilus influenzae disease in children in India: a hospital perspective.
1397	Haemophilus influenzae type b infections in Victoria, Australia, 1985 to 1987.
1398	Haemophilus influenzae type b meningitis: how much better is prevention than cure?
1399	Haemophilus influenzae type b vaccination: Long-term protection
1400	Haemophilus influenzae type b vaccine impact in resource-poor settings in Asia and Africa.
1401	Has the time come for universal varicella (chicken poxvaccination in New Zealand?
1402	Health and economic impact of PHiD-CV in Canada and the UK: A Markov modelling exercise
1403	Health care and social care costs of pneumonia in Denmark: A register-based study of all citizens and patients with COPD in three municipalities
1404	Health care quality versus economics in HIV.
1405	Health care-associated infections: AMeta-analysis of costs and financial impact on the US health care system
1406	Health data quality improvement by comparing administrative medical data and billing data
1407	Health economic analysis of smoking cessation prior to surgery--based on a randomised trial.
1408	Health economic evaluation in idiopathic pulmonary fibrosis in France.
1409	Health economic evaluation of patients treated for nosocomial pneumonia caused by methicillin-resistant Staphylococcus aureus: Secondary analysis of a multicenter randomized clinical trial of vancomycin and linezolid
1410	Health economic issues in the treatment of drug-resistant serious
1411	Health Economics of Use Fluoroquinolones to Treat Patients with Community-Acquired Pneumonia
1412	Health Gains and Financial Protection from Pneumococcal Vaccination and Pneumonia Treatment in Ethiopia: Results from an Extended Cost-Effectiveness Analysis
1413	Health gains and financial risk protection afforded by public financing of selected interventions in ethiopia: An extended cost-effectiveness analysis
1414	Health Gains and Financial Risk Protection Afforded by Treatment and Prevention of Diarrhea and Pneumonia in Ethiopia: An Extended Cost-Effectiveness Analysis
1415	Health outcomes and cost-effectiveness of certolizumab pegol in the treatment of Crohn's disease
1416	Health plan management and the disease burden of lower respiratory tract infections.
1417	Health related quality of life in patients with community-acquired pneumococcal pneumonia in France
1418	Health resource utilization and medical care cost of acute care elderly unit patients.
1419	Health technologies for the improvement of chronic disease management: A review of the medical advisory Secretariat evidence-based analyses between
1420	Healthcare associated infections in Paediatric Intensive Care Unit of a tertiary care hospital in India: Hospital stay &amp; extra costs.
1421	Health-care-associated infections and prevention
1422	Heat-and-moisture exchangers used with biweekly circuit tubing changes: Effect on costs and pneumonia rates
1423	Help to children and adolescents with malnutrition or eating disorders. Percutaneous endoscopic gastrostomy with button: simple, safe and cost-effective.
1424	Hematologic complications, healthcare utilization, and costs in commercially insured patients with myelodysplastic syndrome receiving supportive care
1425	Hemiarthroplasty and total hip arthroplasty for treating primary intracapsular fracture of the hip: A systematic review and cost-effectiveness analysis
1426	Herd immunity confers added cost benefit for pneumococcal vax.
1427	Herpes simplex virus: A marker of severity in bacterial ventilator-associated pneumonia
1428	Herpes Zoster Ophthalmicus. Natural History, Risk Factors, Clinical Presentation, and Morbidity
1429	High Incidence of Haemophilus influenzae Type b Infection in Children in Pacific Island Countries
1430	High justification for universal stringent precautions in lung function testing (multiple letters[1]
1431	High-dose inactivated influenza vaccine is associated with cost savings and better outcomes compared to standard-dose inactivated influenza vaccine in Canadian seniors
1432	High-Dose Intravenous Immunoglobulin and Rituximab Treatment for Antibody-Mediated Rejection After Kidney Transplantation: A Cost Analysis
1433	Highlights on the appropriate use of fluoroquinolones in respiratory tract infections
1434	HIRA-TAN: a real-time PCR-based system for the rapid identification of causative agents in pneumonia.
1435	HIV care in correctional settings is cost-effective and improves medical outcomes.
1436	HIV entry inhibitors: Current status
1437	HIV infection - A new drug and new costs
1438	HIV-indicator-condition-driven HIV testing: clinically effective but still rarely implemented.
1439	HME filter versus patient-related replacement of tubes from the ventilation circuit for anaesthesia: a cost-benefit analysis.
1440	Home and community management of acute respiratory infections in children in eight Ugandan districts
1441	Home care for AIDS patients.
1442	Home care-a safe and attractive alternative to inpatient administration of intensive chemotherapies
1443	Home enteral nutrition: analysis of efficiency in a Health District.
1444	Home hospital program: a pilot study.
1445	Home intravenous therapy in cystic fibrosis: A prospective randomized trial examining clinical, quality of life and cost aspects
1446	Home management of malaria with artemether-lumefantrine compared with standard care in urban Ugandan children: a randomised controlled trial.
1447	Home management of mild to moderately severe community-acquired pneumonia: a randomised controlled trial.
1448	Honey ointment': a natural remedy of skin wound infections.
1449	Hospital administration: Setting the benchmark
1450	Hospital admission for schizophrenia and bipolar disorder
1451	Hospital computing and the costs and quality of care: a national study.
1452	Hospital cost of care, quality of care, and readmission rates: penny wise and pound foolish?
1453	Hospital cost savings and other advantages of sutureless vs stented aortic valves for intermediate-risk elderly patients
1454	Hospital economic impact of an outbreak of Pseudomonas aeruginosa infections
1455	Hospital in the home: What next?
1456	Hospital outcomes revisited
1457	Hospital readmissions reduction program: Implications for pharmacy
1458	Hospital resource utilisation by patients with community-acquired pneumonia
1459	Hospital visits and costs following outpatient treatment of CAP with levofloxacin or moxifloxacin
1460	Hospital-Acquired Infections
1461	Hospital-acquired pneumonia in the 21st century: A review of existing treatment options and their impact on patient care
1462	Hospital-based strategies for combating resistance
1463	Hospitalised low-risk community-acquired pneumonia: outcome and potential for cost-savings.
1464	Hospitalists and improved cost savings in patients with bacterial pneumonia at a state level
1465	Hospitalization for community-acquired pneumonia in children: Effect of an asthma codiagnosis
1466	Hospitalization in amyotrophic lateral sclerosis: Causes, costs, and outcomes
1467	Hospitalization rates among patients with community-acquired pneumonia treated with telithromycin vs clarithromycin: Results from two randomized, double-blind, clinical trials
1468	Hospitalized low-risk community-acquired pneumonia: Outcome and potential for cost-savings
1469	Household health care-seeking costs: Experiences from a randomized, controlled trial of community-based malaria and pneumonia treatment among under-fives in eastern Uganda
1470	How frequently ventilatory circuits should be changed in neonates
1471	How long a stay in the hospital is needed for patients with community- acquired pneumonia
1472	How many is enough? Will conjugated pneumococcal vaccines with more serotypes and fewer doses work better?
1473	How Much Evidence Do We Have to Recommend Oral Doxycycline for Empirical Treatment of Community-Acquired Pneumonia? [2]
1474	How Quickly Do Asymptomatic Infrarenal Abdominal Aortic Aneurysms Grow and What Factors Affect Aneurysm Growth Rates? Analysis of a Single Centre
1475	How the Frailty Index May Support the Allocation of Health Care Resources: An Example From the INCUR Study.
1476	How to flee the flu
1477	How to promote pulmonary health with kinetic therapy.
1478	How to reduce cisatracurium consumption in ARDS patients: the TOF-ARDS study
1479	How to treat children's pneumonia: A complex problem
1480	Huge impact of assumptions on indirect effects on the cost-effectiveness of routine infant vaccination with 7-valent conjugate vaccine
1481	Human immunoglobulin 10 % with recombinant human hyaluronidase: Replacement therapy in patients with primary immunodeficiency disorders
1482	Human metapneumovirus in adults: a short case series.
1483	Human vaccine research and development: An overview
1484	Human Vaccines and Their Importance to Public Health
1485	Hypoxia in childhood pneumonia: better detection and more oxygen needed in developing countries.
1486	Ics medal and research abstract presentations
1487	Identification of Key Cost Generating Events for Idiopathic Pulmonary Fibrosis: A Systematic Review.
1488	Identification of novel vaccine candidates against Acinetobacter baumannii using reverse vaccinology.
1489	Identification of Pneumocystis carinii in immunodeficient mice.
1490	Identification of Single-Base Mismatches in Pneumocystis jirovecii Isolated from Iranian TB positive Patients by CSGE Heteroduplex.
1491	Idiopathic Pulmonary Fibrosis: The Role of the Pharmacy Benefit Manager in Providing Access to Effective, High-Value Care.
1492	If pneumonia is the "old man's friend", should it be prevented by vaccination? An ethical analysis
1493	IgG avidity to distinguish secondary from primary measles vaccination failures: Prospects for a more effective global measles elimination strategy
1494	Imaging the oesophagus after penetrating cervical trauma using water-soluble contrast alone: simple, cost-effective and accurate.
1495	Imipenem-cilastatin sodium, a broad-spectrum carbapenem antibiotic combination.
1496	Immediate Outcome of Preterm Neonates with Respiratory Distress Syndrome Required Mechanical Ventilation.
1497	Immune responses induced by replication-defective adenovirus expressing the C-terminal portion of the Mycoplasma hyopneumoniae P97 adhesin.
1498	Immunization against Haemophilus Influenzae type B in Iran; cost-utility and cost-benefit analyses
1499	Immunization and Vaccine related Implementation Research Advisory Committee (IVIR-AC): summary of conclusions and recommendations 17-19 September 2014 meeting THEME: research to conduct impact evaluation of vaccines in use.
1500	Immunizations in the elderly: Do they live up to their promise?
1501	Immunotherapy for Primary Immunodeficiency Diseases
1502	Impact and cost-effectiveness of different vaccination strategies to reduce the burden of pneumococcal disease among elderly in the Netherlands.
1503	Impact and cost-effectiveness of haemophilus influenzae type b conjugate vaccination in india
1504	Impact and Efficiency of the Integration of Diagnosis and Treatment of Pneumonia in Malaria Community Case Management in Madagascar
1505	Impact of 13-valent pneumococcal conjugate vaccine (PCVin a pandemic similar to the 2009 H1N1 in the United States
1506	Impact of a Clinical Pharmacist Stress Ulcer Prophylaxis Management Program on Inappropriate Use in Hospitalized Patients
1507	Impact of a Computerized Clinical Decision Support System on Reducing Inappropriate Antimicrobial Use: A Randomized Controlled Trial
1508	Impact of a critical health workforce shortage on child health in Zimbabwe: a country case study on progress in child survival, 2000-2013.
1509	Impact of a Program of Intensive Surveillance and Interventions Targeting Ventilated Patients in the Reduction of Ventilator-Associated Pneumonia and its Cost-Effectiveness
1510	Impact of a program of intensive surveillance and interventions targeting ventilated patients in the reduction of ventilator-associated pneumonia and its cost-effectiveness.
1511	Impact of active surveillance on meticillin-resistant Staphylococcus aureus transmission and hospital resource utilisation
1512	Impact of an antibiotic restriction program on antibiotic utilization in the treatment of community-acquired pneumonia in a Veterans Affairs Medical Center
1513	Impact of an antimicrobial stewardship initiative to evaluate β-lactam allergy in patients ordered aztreonam.
1514	Impact of antibiotic restrictions: The ethical perspective
1515	Impact of antimicrobial resistance on health outcomes in the out-patient treatment of adult community-acquired pneumonia: A probability model
1516	Impact of bacterial infections on airway diseases
1517	Impact of early or delayed elective resection in complicated diverticulitis
1518	Impact of guidelines on outcome: the evidence.
1519	Impact of initial antibiotic choice on clinical outcomes in community-acquired pneumonia: Analysis of a hospital claims-made database
1520	Impact of passive humidification on clinical outcomes of mechanically ventilated patients: a meta-analysis of randomized controlled trials.
1521	Impact of pharmacy worker training and deployment on access to essential medicines and health outcomes in Malawi: protocol for a cluster quasi-experimental evaluation.
1522	Impact of poor dental health on pneumonia
1523	Impact of procalcitonin-guided therapy for hospitalized community-acquired pneumonia on reducing antibiotic consumption and costs in Japan.
1524	Impact of regular collaboration between infectious diseases and critical care practitioners on antimicrobial utilization and patient outcome
1525	Impact of targeted antibiotic restriction on usage and cost in a community hospital
1526	Impact of the Orthopaedic Nurse Practitioner role on acute hospital length of stay and cost-savings for patients with hip fracture: A retrospective cohort study.
1527	Impact of VAP bundle adherence among ventilated critically ill patients and its effectiveness in adult ICU
1528	Impairment of T cell immunity by the respiratory syncytial virus: Targeting virulence mechanisms for therapy and prophylaxis
1529	Implementation of a clinical practice guideline for stress ulcer prophylaxis increases appropriateness and decreases cost of care
1530	Implementation of an inpatient management and discharge strategy for patients with community-acquired pneumonia
1531	Implementation of bronchoscopic techniques in the diagnosis of ventilator-associated pneumonia to reduce antibiotic use
1532	Implementation of rapid diagnostics with antimicrobial stewardship
1533	Implementing a hospital guideline on pneumonia: A semi-quantitative review
[truncated: 1,659 more rows]
[truncated: 1 more columns]
